# Supplementary material for: The inhibition of YTHDF3/m6A/LRP6 reprograms fatty acid metabolism and suppresses lymph node metastasis in cervical cancer
Source: Int J Biol Sci. 2024 Jan 12;20(3):916–36. doi: 10.7150/ijbs.87203 (PMC10797697; doi:10.7150/ijbs.87203)
Supplement: Supplementary file 2 — Supplementary table 3. [file ijbsv20p0916s2.xlsx]

## Sheet: Sheet1
Peak informations											Peak annotation
Chromosome	Peak_start	Peak_end	Trans_id	Gene_name	Strand	P_value	fold_change	blockCount	blockSizes	blockStarts	RNA_length	Peak_region
chr20	25443112	25443172	ENST00000278886.6	NINL	-	0.267301	1.39281	1	60,	0	4146	cds
chr9	22008715	22008952	ENST00000539462.1	CDKN2B	-	0.370681	1.18509	1	237,	0	3	cds, utr3
chr11	65429257	65429448	ENST00000525693.1	RELA	-	0.0489779	1.56049	2	49,41,	0,150	1131	cds
chrX	122736332	122737080	ENST00000441692.1	THOC2	-	0.252348	1.12039	1	748,	0	3201	utr3
chr8	27463915	27468075	ENST00000316403.10	CLU	-	0.103753	1.14155	3	126,149,84,	0,2539,4076	1347	cds
chr19	40329714	40331362	ENST00000597224.1	FBL	-	0.0263027	1.12117	4	131,95,48,49,	0,1158,1339,1599	732	cds
chr4	54294298	54325728	ENST00000306932.6	FIP1L1	+	0.108893	1.09581	6	52,55,56,214,138,260,	0,14521,15916,24788,30521,31170	1560	utr3, cds
chr12	6875542	6880109	ENST00000309083.6	PTMS	+	1e-05	1.16878	5	374,72,79,62,552,	0,3226,3544,3780,4015	329	cds, utr3, utr5
chr19	1434815	1435326	ENST00000233078.4	DAZAP1	+	0.0870964	1.09429	1	511,	0	1221	utr3, cds
chr19	17452433	17453473	ENST00000600625.1	GTPBP3	+	0.213796	1.14076	1	1040,	0	1413	utr3, cds
chr14	24608057	24608176	ENST00000561435.1	PSME1	+	0.0794328	1.21083	1	119,	0	210	utr3
chr9	35682926	35689919	ENST00000360958.2	TPM2	-	0.00128825	1.13682	9	312,70,63,76,71,118,134,126,219,	0,1316,1558,1802,2339,2504,2717,6216,6774	852	utr3, utr5, cds
chr17	48771297	48771507	ENST00000285243.6	ANKRD40	-	0.38815	1.2861	1	210,	0	2810	utr3
chr3	43389381	43390096	ENST00000437827.1	SNRK	+	0.1	1.32042	1	715,	0	1677	utr3, cds
chr22	30093354	30094074	ENST00000413209.2	NF2	+	0.0109648	1.43098	1	720,	0	3795	utr3
chr11	120894859	120916511	ENST00000422003.2	TBCEL	+	0.0165959	2.15846	2	141,129,	0,21523	188	cds, utr5
chr12	120649442	120649562	ENST00000267257.7	PXN	-	0.0269153	1.26839	1	120,	0	1869	utr3
chr15	37391477	37391597	ENST00000397620.2	MEIS2	-	0.414	2.54912	1	120,	0	725	utr5
chr17	75489102	75494915	ENST00000431235.2	SEPT9	+	0.00338844	1.18838	3	56,52,311,	0,4294,5502	1266	utr3, cds
chr14	102675308	102676322	ENST00000499851.2	WDR20	+	0.0169824	1.29594	1	1014,	0	644	cds, utr3
chr6	41754659	41754867	ENST00000394263.1	PRICKLE4	+	0.274789	1.29235	1	208,	0	3	cds, utr3
chr17	46128004	46128661	ENST00000585062.1	NFE2L1	+	0.0204174	1.13997	2	139,183,	0,474	258	cds, utr5
chr9	37777656	37778403	ENST00000377753.2	TRMT10B	+	0.297167	1.18591	1	747,	0	687	utr3, cds
chr12	6753483	6753659	ENST00000536350.1	ACRBP	-	0.398107	1.87514	1	176,	0	957	cds
chr19	1469973	1470064	ENST00000238483.4	APC2	+	0.521195	2.60268	1	91,	0	6087	cds
chr2	242611712	242612008	ENST00000474739.2	ATG4B	+	0.127057	1.26225	1	296,	0	362	utr3
chr11	69480752	69480932	ENST00000536870.1	ORAOV1	-	0.394457	1.22179	1	180,	0	1956	utr3
chr1	204986510	204986661	ENST00000430393.1	NFASC	+	0.123027	9.51366	1	151,	0	1835	utr3
chr1	220987550	220987700	ENST00000407981.2	MARC1	+	0.155955	2.09943	1	150,	0	973	utr3
chrX	19554524	19564042	ENST00000379698.4	SH3KBP1	-	0.246037	1.20916	4	52,64,269,3,	0,1310,5518,9515	1884	utr3, cds
chr9	130476153	130476272	ENST00000373295.2	C9orf117	+	0.135831	1.60436	1	119,	0	121	cds, utr3
chr17	41327855	41338457	ENST00000341165.6	NBR1	+	0.314775	1.074	5	63,63,19,23,191,	0,2097,3555,4956,10411	2898	cds
chr15	101425490	101427862	ENST00000561338.1	ALDH1A3	+	0.211836	1.13446	2	86,86,	0,2286	434	cds
chr4	87968401	88012946	ENST00000507468.1	AFF1	+	0.159588	1.16959	4	345,42,87,2,	0,36873,42734,44543	1220	cds
chr15	72118732	72119271	ENST00000564571.1	MYO9A	-	0.0758578	1.31859	1	539,	0	763	utr3
chr11	76255428	76256942	ENST00000525038.1	C11orf30	+	0.0275423	1.42899	2	438,102,	0,1412	3969	cds
chr18	60383060	60383151	ENST00000400316.4	PHLPP1	+	0.17378	4.78991	1	91,	0	1781	utr5
chr10	13142254	13179367	ENST00000378747.3	OPTN	+	0.00891251	1.10957	15	48,152,177,203,183,74,153,103,116,150,94,159,131,80,623,	0,7883,8857,10019,12198,16012,18633,22130,23740,25163,25691,27490,31812,33247,36490	1731	utr5, utr3, cds
chr9	130577290	130577799	ENST00000373203.4	ENG	-	0.000954993	2.77022	1	509,	0	673	utr3
chr1	11119335	11119540	ENST00000487300.1	SRM	-	0.0467735	1.70645	1	205,	0	252	cds, utr5
chr17	41181125	41181245	ENST00000587250.2	RND2	+	0.199526	2.32947	1	120,	0	551	utr3
chr19	5653274	5668337	ENST00000588852.1	SAFB	+	0.0794328	1.06784	12	1,83,140,89,107,291,138,43,119,104,67,165,	0,74,797,1104,3977,8254,10758,11133,13782,14083,14556,14898	2751	utr3, cds
chr1	155584216	155584487	ENST00000368341.4	MSTO1	+	0.282488	1.26839	1	271,	0	665	utr3
chr3	128998590	128998680	ENST00000509551.1	HMCES	+	0.253513	1.34723	1	90,	0	700	cds
chr11	35250822	35250880	ENST00000278386.6	CD44	+	0.278612	1.13288	1	58,	0	417	utr3, cds
chr10	63851207	63851388	ENST00000309334.5	ARID5B	+	0.130317	1.53156	1	181,	0	2835	cds
chr7	50513642	50514931	ENST00000433017.1	FIGNL1	-	0.0223872	1.24833	1	1289,	0	2022	cds
chr12	111801245	111801486	ENST00000548163.1	FAM109A	-	0.311889	1.90528	2	22,38,	0,203	104	utr5
chr12	133067333	133067424	ENST00000434748.2	FBRSL1	+	0.500035	2.32947	1	91,	0	3135	cds
chr13	25480584	25482196	ENST00000545981.1	CENPJ	-	0.1	1.28877	3	514,103,41,	0,644,1571	3258	cds
chr3	32815055	32815176	ENST00000331889.6	CNOT10	+	0.156315	1.40639	1	121,	0	2151	utr3, cds
chr13	53030687	53048156	ENST00000490903.1	CKAP2	+	0.240991	1.0385	7	55,76,869,205,171,70,193,	0,4346,4505,5810,8742,11725,17276	1902	utr5, cds
chr7	139137554	139137703	ENST00000340940.4	KLRG2	-	0.301995	2.60268	1	149,	0	900	utr3
chr3	53902651	53904041	ENST00000335754.3	ACTR8	-	0.160325	1.31039	2	238,33,	0,1357	1872	utr3, cds
chr1	9787169	9787290	ENST00000361110.2	PIK3CD	+	0.345144	1.50525	1	121,	0	189	utr3
chr5	32229611	32230420	ENST00000280285.5	MTMR12	-	0.000162181	1.58447	1	809,	0	2079	utr3, cds
chr1	145500920	145501011	ENST00000369308.3	LIX1L	+	0.405509	4.34694	1	91,	0	2894	utr3
chrX	102841584	102842385	ENST00000472745.1	TCEAL4	+	0.0977237	1.0429	1	801,	0	374	cds, utr5, utr3
chr2	174094429	174097134	ENST00000409176.2	MLTK	+	0.222844	1.24574	3	32,31,87,	0,2490,2618	2400	cds
chr18	46474777	46477051	ENST00000262158.2	SMAD7	-	0.0870964	1.68413	2	30,870,	0,1404	1278	utr5, cds
chr10	13142202	13150978	ENST00000378752.3	OPTN	+	0.0301995	1.43993	3	100,152,17,	0,7935,8759	347	utr5
chr19	2110821	2110881	ENST00000586370.1	AP3D1	-	0.167494	1.53156	1	60,	0	463	cds
chr1	204985754	204985844	ENST00000447819.1	NFASC	+	0.42658	4	1	90,	0	2203	utr3
chr19	1271182	1274362	ENST00000589686.1	CIRBP	+	0.01	1.15509	5	63,139,82,71,57,	0,145,367,797,3123	55	cds, utr3
chr19	14063363	14065178	ENST00000254337.6	DCAF15	+	0.350752	1.337	2	93,27,	0,1788	1800	cds
chr11	62382412	62382592	ENST00000278833.3	ROM1	+	0.311172	1.35754	1	180,	0	284	utr3
chr17	73059267	73059983	ENST00000322444.6	KCTD2	+	0.000660693	1.56808	1	716,	0	2840	utr3
chr9	138011773	138012667	ENST00000252854.4	OLFM1	+	0.453942	2.8481	1	894,	0	1401	utr3, cds
chr22	18028548	18028728	ENST00000262608.8	CECR2	+	0.374111	4.34694	1	180,	0	4329	cds
chr6	56873709	56873979	ENST00000370748.3	BEND6	+	0.260016	3.18215	1	270,	0	2744	utr3
chr17	79845712	79846252	ENST00000331204.4	ALYREF	-	0.0107152	1.16959	2	309,136,	0,404	297	cds, utr3
chr7	150085586	150094008	ENST00000490973.1	ZNF775	+	0.293765	1.22603	2	3,408,	0,8014	498	cds
chr20	462098	462338	ENST00000217244.3	CSNK2A1	-	0.164437	1.18017	1	240,	0	2867	utr3
chr2	162016985	162060106	ENST00000392749.2	TANK	+	0.0489779	1.36226	3	12,148,109,	0,19139,43012	239	cds, utr5
chr18	72997451	72997627	ENST00000560918.2	TSHZ1	+	0.34435	1.94396	1	176,	0	192	cds, utr5
chr2	96688705	96689137	ENST00000359548.4	GPAT2	-	0.303389	1.51887	3	66,121,81,	0,148,351	2385	cds
chr5	41918443	41918684	ENST00000381647.2	C5orf51	+	0.240991	1.18181	1	241,	0	4340	utr3
chr1	45266163	45266597	ENST00000372201.4	PLK3	+	0.153815	1.57352	2	182,86,	0,348	1938	cds
chr1	1565038	1565984	ENST00000504599.1	MIB2	+	0.0120226	1.50316	2	46,313,	0,633	77	cds, utr3
chr22	31491548	31492851	ENST00000358743.1	SMTN	+	0.0831764	2	2	47,133,	0,1170	2820	cds
chr18	21599864	21600249	ENST00000577185.1	TTC39C	+	0.0630957	1.46409	1	385,	0	365	cds, utr3
chr12	8850584	8902514	ENST00000535829.1	RIMKLB	+	0.242103	1.12975	3	309,231,57,	0,15822,51873	1158	utr5, cds
chr13	88329909	88330087	ENST00000400028.3	SLITRK5	+	0.353997	4.99332	1	178,	0	2151	cds
chr21	40552320	40555388	ENST00000331573.3	PSMG1	-	0.184927	1.18756	3	42,107,211,	0,1377,2857	864	utr5, cds
chr7	45115503	45116066	ENST00000258781.6	CCM2	+	0.0074131	1.33793	1	563,	0	1332	utr3, cds
chr19	1471290	1471500	ENST00000535453.1	APC2	+	0.488652	2.17347	1	210,	0	3028	utr3
chr6	107955361	107955572	ENST00000317357.5	SOBP	+	0.395367	3.86375	1	211,	0	2619	cds
chr2	54040150	54041710	ENST00000378239.5	ERLEC1	+	0.299226	1.18345	2	60,31,	0,1529	1287	cds
chr17	73235488	73235607	ENST00000578348.1	GGA3	-	0.207014	1.36888	1	119,	0	1776	cds
chr3	142841441	142841591	ENST00000309575.3	CHST2	+	0.339625	1.61105	1	150,	0	552	utr3
chr1	151584767	151611473	ENST00000368843.3	SNX27	+	0.0102329	1.82766	2	221,110,	0,26596	1584	cds
chr9	114325306	114332375	ENST00000407693.2	PTGR1	-	0.141254	1.16554	2	205,5,	0,7064	987	utr3, cds
chr18	76856611	76870407	ENST00000307671.7	ATP9B	+	0.234423	2.25012	2	38,53,	0,13743	3408	cds
chr12	57865030	57865180	ENST00000543426.1	GLI1	+	0.429536	3.605	1	150,	0	2934	cds
chr12	123775540	123775631	ENST00000420886.2	SBNO1	-	0.371535	1.79502	1	91,	0	6802	utr3
chr22	38333102	38337194	ENST00000424008.1	MICALL1	+	0.00128825	1.32042	3	99,74,479,	0,650,3613	360	cds, utr3
chr3	132277405	132277466	ENST00000545291.1	ACAD11	-	0.211836	2.8481	1	61,	0	502	utr3
chr17	46673728	46675150	ENST00000484302.2	HOXB6	-	0.18578	1.37459	2	306,53,	0,1369	2139	cds, utr3
chr9	78506160	78506250	ENST00000376752.4	PCSK5	+	0.289068	1.87125	1	90,	0	2739	cds
chr22	18575685	18576136	ENST00000329627.7	PEX26	+	0.152757	1.38896	1	451,	0	17324	utr3
chr4	2939728	2940936	ENST00000314262.6	NOP14	-	0.108393	1.26663	3	187,119,22,	0,810,1186	2571	utr3, cds
chr19	50826397	50826697	ENST00000376959.2	KCNC3	-	0.187932	5.42642	1	300,	0	2184	cds
chr12	122247682	122248132	ENST00000267197.5	SETD1B	+	0.0371535	1.39281	1	450,	0	5769	cds
chr11	607388	607806	ENST00000264555.5	PHRF1	+	0.0239883	1.34071	1	418,	0	4947	cds
chr16	29994627	29996994	ENST00000543033.1	TAOK2	+	0.0524807	1.24747	4	26,162,366,16,	0,196,1906,2351	3366	cds
chr5	140953268	140956347	ENST00000518047.1	DIAPH1	-	0.116413	1.07923	4	507,180,65,25,	0,1265,2528,3054	3780	cds
chr1	879569	879955	ENST00000342066.3	SAMD11	+	0.0218776	1.25876	1	386,	0	425	utr3
chr1	181025558	181025709	ENST00000367580.5	MR1	+	0.295801	2.17347	1	151,	0	6676	utr3
chr3	58486748	58486894	ENST00000491093.1	KCTD6	+	0.030903	6.6807	1	146,	0	222	cds
chr9	74967060	74967211	ENST00000237937.3	ZFAND5	-	0.33037	2.05623	1	151,	0	4531	utr3
chr19	36486446	36487220	ENST00000378887.2	SDHAF1	+	0.0524807	1.26663	1	774,	0	699	cds, utr3
chr21	45114730	45115000	ENST00000340648.4	RRP1B	+	0.0676083	1.4103	1	270,	0	2697	utr3
chr14	102805181	102807834	ENST00000559155.1	ZNF839	+	0.0794328	1.5042	3	109,136,175,	0,249,2478	1579	cds
chr19	5917362	5917632	ENST00000034275.8	RANBP3	-	0.40738	1.07549	1	270,	0	1497	utr3, cds
chr12	56221151	56221330	ENST00000546837.1	RP11-762I7.5	-	0.232274	1.28788	1	179,	0	1567	cds
chr2	160735161	160735849	ENST00000554112.1	LY75	-	0.503501	2.49666	2	71,80,	0,608	5619	cds
chr5	35910087	35921112	ENST00000397366.1	CAPSL	-	0.490908	1.44493	3	90,178,27,	0,380,10998	624	cds
chr11	20066959	20067170	ENST00000527559.2	NAV2	+	0.259418	1.38607	1	211,	0	7251	cds
chr1	183218688	183219018	ENST00000294868.4	NMNAT2	-	0.185353	2.20381	1	330,	0	4407	utr3
chr20	34806806	34807753	ENST00000202028.5	EPB41L1	+	0.0707946	1.25614	2	78,71,	0,876	2337	cds
chr21	33067248	33068967	ENST00000399804.1	SCAF4	-	0.171791	1.26751	3	45,109,86,	0,1177,1633	3375	cds
chr14	100758022	100758437	ENST00000556505.1	SLC25A29	-	0.000295121	1.72548	1	415,	0	600	utr3
chr22	43089314	43089760	ENST00000249005.2	A4GALT	-	0.337287	1.08749	1	446,	0	1059	cds
chr15	41688684	41688954	ENST00000558719.1	NDUFAF1	-	0.100231	1.40737	1	270,	0	573	cds
chr2	98612054	98612264	ENST00000186436.5	TMEM131	-	0.0724436	2.54912	1	210,	0	5649	utr5, cds
chr12	49745748	49745928	ENST00000549441.2	DNAJC22	+	0.532108	2.37841	1	180,	0	676	utr3
chr7	55538963	55539592	ENST00000285279.5	VOPP1	-	0.042658	1.18756	1	629,	0	2245	utr3
chr18	745797	746038	ENST00000577961.1	YES1	-	0.214783	1.13839	2	60,91,	0,150	1644	cds
chr14	73739801	73739951	ENST00000559759.1	PAPLN	+	0.419759	2.46229	1	150,	0	2062	utr3
chr1	109477279	109479922	ENST00000302500.4	CLCC1	-	0.0263027	1.30858	2	285,224,	0,2419	1290	utr3, cds
chr20	25176401	25187822	ENST00000417467.1	ENTPD6	+	0.0288403	1.72309	2	102,108,	0,11313	680	utr5, cds
chr19	21303824	21303885	ENST00000596143.1	ZNF714	+	0.428549	1.87514	1	61,	0	4822	utr3
chr16	2514329	2514509	ENST00000569496.1	C16orf59	+	0.381944	1.29594	1	180,	0	637	utr3
chr1	150941584	150941704	ENST00000558062.1	CERS2	-	0.0851138	1.77769	1	120,	0	228	utr5
chr9	130374656	130416031	ENST00000373299.1	STXBP1	+	0.282488	1.22095	3	63,50,38,	0,39225,41337	1782	utr5, cds
chr16	69362523	69363028	ENST00000288022.1	PDF	-	0.134896	1.09429	1	505,	0	404	cds, utr3
chr1	43148110	43162933	ENST00000332220.6	YBX1	+	1.99526e-11	1.14472	5	292,64,34,303,83,	0,963,11050,14202,14740	650	utr5, cds
chr6	142543134	142543284	ENST00000367630.4	VTA1	+	0.314051	7.01285	1	150,	0	6049	utr3
chr6	152762303	152763378	ENST00000413186.2	SYNE1	-	0.489779	2.54912	2	102,169,	0,906	4329	cds
chr16	85741137	85741430	ENST00000602914.1	C16orf74	-	0.133968	1.23285	1	293,	0	479	utr3
chr3	184042108	184045653	ENST00000411531.1	EIF4G1	+	0.0204174	1.0579	10	27,237,105,160,101,103,103,233,119,36,	0,557,948,1159,1530,2206,2560,2895,3265,3509	4680	cds
chr6	138745159	138745640	ENST00000427025.2	NHSL1	-	0.12942	1.45801	1	481,	0	4830	utr3, cds
chr14	65528778	65528899	ENST00000246166.2	FNTB	+	0.470977	1.10957	1	121,	0	1289	utr3
chr17	40440575	40442022	ENST00000590726.2	STAT5A	+	0.190985	2.42839	2	41,139,	0,1308	410	utr5
chr1	8420019	8421856	ENST00000400908.2	RERE	-	0.109648	1.1321	3	27,1379,34,	0,152,1803	4698	cds
chr20	43514346	43530439	ENST00000353703.4	YWHAB	+	0.000724436	1.17691	2	181,268,	0,15825	214	cds, utr5
chr11	66436103	66444290	ENST00000525754.1	RBM4B	-	0.0977237	1.20581	2	659,152,	0,8035	1077	cds
chr7	148851093	148863325	ENST00000540950.1	ZNF398	+	0.285759	1.19086	2	339,76,	0,12156	1941	cds
chr2	118677882	118693077	ENST00000376300.2	CCDC93	-	0.132739	1.35849	3	90,114,7,	0,10730,15188	1893	utr3, cds
chr15	41961690	41962110	ENST00000545763.1	MGA	+	0.0316228	1.45902	1	420,	0	8568	cds
chr19	11433468	11434036	ENST00000222120.3	RAB3D	-	0.21677	1.23713	1	568,	0	3355	utr3
chr16	555622	571256	ENST00000457159.1	RAB11FIP3	+	0.000676083	1.45397	7	5,141,82,138,156,141,531,	0,5037,13320,14131,14499,14836,15103	2403	utr3, cds
chr11	123595996	123596386	ENST00000529691.1	ZNF202	-	0.128825	1.36794	1	390,	0	1220	utr3
chr9	97522531	97522825	ENST00000427193.1	C9orf3	+	0.145881	1.53581	1	294,	0	420	cds
chr17	38599731	38609245	ENST00000542955.1	IGFBP4	+	0.100925	1.78509	3	172,57,9,	0,548,9505	474	utr5, cds
chr15	45897674	45898734	ENST00000568816.1	BLOC1S6	+	0.13366	1.30495	2	38,142,	0,918	3199	cds, utr3
chr3	63981323	63985390	ENST00000538065.1	ATXN7	+	4.0738e-05	1.55725	3	836,67,265,	0,1973,3802	2835	utr3, cds
chr19	18530194	18538227	ENST00000270061.7	SSBP4	+	0.0489779	1.52098	2	323,67,	0,7966	294	cds, utr5
chr7	148984734	148990472	ENST00000418158.2	ZNF783	+	0.254683	1.27899	3	133,98,5,	0,4567,5733	537	cds
chr8	101733776	101734146	ENST00000520142.1	PABPC1	-	7.94328e-09	1.26138	2	71,190,	0,180	400	cds, utr5
chr7	94540378	94750108	ENST00000289495.5	PPP1R9A	+	0.428549	3.18215	3	442,133,85,	0,200192,209645	3888	cds
chr11	102195715	102195895	ENST00000532808.1	BIRC3	+	0.175388	1.93992	1	180,	0	1812	cds
chr19	15490858	15512043	ENST00000397410.5	AKAP8L	-	0.00162181	1.20414	10	383,96,131,106,142,109,64,71,97,83,	0,469,17102,17472,17666,19254,20247,20746,20899,21102	1938	utr3, cds
chr12	51501046	51503000	ENST00000549867.1	TFCP2	-	0.0281838	1.55401	2	83,97,	0,1857	1272	cds
chr15	40327522	40327732	ENST00000560855.1	EIF2AK4	+	0.121339	1.62338	1	210,	0	510	utr3
chr19	55738502	55738651	ENST00000327042.4	TMEM86B	-	0.169434	2.37841	1	149,	0	436	cds, utr3
chr11	45832778	45833345	ENST00000314134.3	SLC35C1	+	0.0234423	1.45801	1	567,	0	1683	cds, utr3
chr19	12637410	12637801	ENST00000339282.7	ZNF564	-	0.425598	1.09429	1	391,	0	1659	cds
chr14	58604923	58605074	ENST00000267485.7	C14orf37	-	0.454988	4	1	151,	0	2322	cds
chr16	28508210	28508449	ENST00000564831.1	APOBR	+	0.54325	2.39496	1	239,	0	3291	cds
chr1	27561245	27561425	ENST00000319394.3	WDTC1	+	0.260615	1.37268	1	180,	0	535	utr5
chr16	1413143	1413292	ENST00000204679.4	GNPTG	+	0.283139	1.16473	1	149,	0	263	utr3
chr11	114310256	114311445	ENST00000265881.5	REXO2	+	0.000691831	1.60993	2	141,68,	0,1121	711	cds
chr20	35154289	35154409	ENST00000373913.3	DLGAP4	+	0.0416869	1.43495	1	120,	0	2967	cds
chr18	45553883	45553944	ENST00000588982.1	ZBTB7C	-	0.377572	7.01285	1	61,	0	2590	utr3
chr5	130599820	130651719	ENST00000503291.1	CDC42SE2	+	0.214783	1.68529	2	39,51,	0,51848	645	utr5
chr12	113596388	113603629	ENST00000314045.7	DDX54	-	3.80189e-05	1.27721	8	529,113,105,114,143,219,74,23,	0,2686,3309,4348,4548,5483,7060,7218	2646	utr3, cds
chr17	79164537	79164759	ENST00000571292.1	AZI1	-	0.153462	1.54971	2	65,53,	0,169	619	cds
chr6	24174528	24205411	ENST00000378450.3	DCDC2	-	0.229615	1.20748	3	534,303,182,	0,4029,30701	687	utr3, cds
chr1	204986509	204986659	ENST00000404076.1	NFASC	+	0.123027	9.51366	1	150,	0	1835	utr3
chr17	1438569	1466110	ENST00000313486.7	PITPNA	-	0.00112202	1.26663	9	17,78,84,75,8,92,146,31,276,	0,165,3593,6290,7744,13020,17728,23253,27265	810	utr5, cds
chr8	124140745	124162326	ENST00000378080.2	TBC1D31	+	0.196336	1.16393	7	8,149,136,93,141,139,51,	0,564,1692,5608,12255,16211,21530	1932	utr3, cds
chr19	19516689	19603484	ENST00000457895.2	GATAD2A	+	0.057544	1.16959	4	139,275,133,95,	0,59459,86425,86700	232	cds, utr5
chr6	75848547	75851858	ENST00000322507.8	COL12A1	-	0.333426	1.35191	2	130,111,	0,3200	9189	cds
chr1	156100492	156105855	ENST00000448611.2	LMNA	+	2.13796e-05	1.18756	5	72,126,171,126,164,	0,3701,4103,4485,5199	1722	cds
chr12	53848540	53849705	ENST00000550192.1	PCBP2	+	7.94328e-05	1.23713	4	113,24,33,37,	0,590,704,1128	542	cds, utr5
chr16	11035992	11036317	ENST00000331808.4	DEXI	-	0.104472	1.57899	1	325,	0	455	utr5
chr1	171509376	171519328	ENST00000392078.3	PRRC2C	+	0.00446684	1.09051	3	1992,209,104,	0,5241,9848	8694	cds
chr11	6412777	6413195	ENST00000299397.3	SMPD1	+	0.00288403	1.76786	1	418,	0	1761	cds
chr16	66600354	66612741	ENST00000332695.7	CMTM1	+	0.28119	1.28432	3	161,99,8,	0,10652,12379	366	utr5, cds
chr4	1902421	1902482	ENST00000382891.5	WHSC1	+	0.241546	1.51257	1	61,	0	4095	cds
chr11	65686860	65688872	ENST00000525501.1	DRAP1	+	0.00295121	1.17854	7	154,73,50,47,94,89,72,	0,390,558,1026,1179,1494,1940	228	cds, utr5
chr8	119209623	119209949	ENST00000453675.2	SAMD12	-	0.18578	1.92786	1	326,	0	1540	utr3
chr16	30749324	30750941	ENST00000262518.4	SRCAP	+	3.89045e-05	1.35004	1	1617,	0	9690	cds
chr16	2581244	2581389	ENST00000565480.1	CEMP1	-	0.302691	1.28877	1	145,	0	344	utr5
chr22	30972681	30975867	ENST00000402284.3	PES1	-	0.215774	1.05314	4	435,162,167,130,	0,2142,2442,3056	1713	utr3, cds
chr17	27028011	27028710	ENST00000314616.6	SUPT6H	+	0.017378	1.20497	2	135,254,	0,445	5178	utr3, cds
chr1	26126696	26131667	ENST00000354177.4	SEPN1	+	0.0758578	1.68296	3	208,118,35,	0,837,4936	1668	utr5, cds
chr15	75247646	75248333	ENST00000499788.2	RPP25	-	0.0057544	1.56374	2	179,384,	0,303	557	cds, utr3
chr19	58058478	58058599	ENST00000457177.1	ZNF550	-	0.125893	1.8908	1	121,	0	1266	cds
chr12	124824938	124825186	ENST00000356219.3	NCOR2	-	0.0691831	1.46206	2	51,39,	0,209	7563	cds
chr1	900945	901095	ENST00000338591.3	KLHL17	+	0.0288403	2.12874	1	150,	0	527	utr3
chr1	155629475	155629686	ENST00000355499.4	YY1AP1	-	0.0338844	1.35566	1	211,	0	2250	cds
chr12	118814363	118841283	ENST00000543473.1	SUDS3	+	0.0295121	1.16959	10	275,70,56,72,20,157,96,62,22,67,	0,3603,7453,9555,13368,14567,24100,25200,25424,26853	984	utr5, cds
chr19	56952878	56952999	ENST00000292069.6	ZNF667	-	0.521195	2.44528	1	121,	0	1830	cds
chr15	77756649	77759500	ENST00000560498.1	HMG20A	+	0.148252	1.38896	2	80,64,	0,2787	301	cds
chr2	37428829	37440749	ENST00000397064.2	AC007390.5	+	0.12106	1.2605	2	40,170,	0,11750	294	cds, utr3
chrX	67283708	67283829	ENST00000355520.5	OPHN1	-	0.167494	1.86995	1	121,	0	2406	cds
chr12	56583290	56583351	ENST00000394023.3	SMARCC2	-	0.5236	1.55509	1	61,	0	106	utr5
chr14	102675107	102675226	ENST00000558854.1	WDR20	+	0.287078	1.54007	1	119,	0	200	cds
chr19	4838380	4839218	ENST00000592528.1	PLIN3	-	0.0040738	1.31585	1	838,	0	1266	utr3, cds
chr14	105331679	105349142	ENST00000453495.1	CEP170B	+	0.0316228	1.27456	7	171,132,90,81,57,139,78,	0,3081,10913,12542,13102,14944,17385	228	cds, utr5
chr1	151262373	151262607	ENST00000324048.5	ZNF687	+	0.316228	1.24747	2	110,10,	0,224	3711	cds
chr11	93460516	93461979	ENST00000325212.6	KIAA1731	+	0.0977237	1.29235	2	287,133,	0,1330	7803	cds
chr19	4838382	4839217	ENST00000589163.1	PLIN3	-	0.00446684	1.31221	1	835,	0	875	utr3, cds
chr19	16308811	16318866	ENST00000589822.1	AP1M1	+	0.280543	1.14472	5	68,113,157,68,37,	0,4988,5458,8340,10018	315	utr5, cds
chr10	13642275	13655839	ENST00000417658.1	PRPF18	+	0.0954993	1.26927	5	73,114,147,69,99,	0,5355,9763,11339,13465	748	cds
chr1	38274053	38274351	ENST00000373042.4	C1orf122	+	0.0870964	1.44995	2	58,149,	0,149	259	cds, utr5
chr22	26121517	26121698	ENST00000324198.6	ADRBK2	+	0.251768	2.63902	1	181,	0	6847	utr3
chr21	39672165	39672433	ENST00000398938.2	KCNJ15	+	0.177011	2.60268	1	268,	0	1104	cds, utr3
chr14	102675103	102676329	ENST00000342702.3	WDR20	+	0.00416869	1.35943	1	1226,	0	1707	utr3, cds
chr9	36197570	36211764	ENST00000433436.2	CLTA	+	0.00316228	1.13524	6	15,118,112,54,37,164,	0,1405,6494,11693,13051,14030	744	cds
chr17	76991132	76993529	ENST00000392446.5	CANT1	-	0.10617	1.15429	2	171,456,	0,1941	1203	cds
chr5	149758597	149767466	ENST00000377797.3	TCOF1	+	0.133045	1.11651	4	8,180,201,2,	0,194,497,8867	4467	cds
chr19	44654611	44662323	ENST00000426739.2	ZNF234	+	0.108393	1.17528	2	47,1919,	0,5793	887	cds, utr3
chr1	158985691	158988166	ENST00000567661.1	IFI16	+	0.175388	1.1607	3	86,83,148,	0,716,2327	323	cds, utr5
chr1	1636386	1639008	ENST00000358779.5	CDK11A	-	5.88844e-06	2.60268	3	78,91,161,	0,694,2461	2310	cds
chr17	57270868	57271047	ENST00000578777.1	PRR11	+	0.123595	1.28967	1	179,	0	597	cds
chr16	81077433	81078835	ENST00000564241.1	ATMIN	+	8.51138e-06	1.23029	1	1402,	0	2381	cds, utr3
chr16	3273981	3274581	ENST00000575948.1	ZNF200	-	0.162181	1.25353	1	600,	0	1182	cds
chr5	150274431	150275746	ENST00000418587.2	ZNF300	-	0.0229087	1.34164	1	1315,	0	1035	cds, utr3
chr16	30938918	30939242	ENST00000427128.1	FBXL19	+	0.0562341	1.46104	2	62,177,	0,147	1756	cds
chr17	19186321	19187007	ENST00000395626.1	EPN2	+	0.00660693	1.29504	1	686,	0	1452	utr5, cds
chr16	555613	571251	ENST00000450428.1	RAB11FIP3	+	0.000676083	1.45297	7	14,141,82,138,156,141,526,	0,5046,13329,14140,14508,14845,15112	1380	utr3, cds
chr2	99237601	99237841	ENST00000264968.3	MGAT4A	-	0.200909	1.72071	1	240,	0	6463	utr3
chr22	20759953	20760280	ENST00000405993.1	ZNF74	+	0.0380189	1.8264	1	327,	0	1836	cds
chr2	9731556	9771143	ENST00000238081.3	YWHAQ	-	1.31826e-05	1.2008	3	88,376,74,	0,38731,39513	735	utr5, cds
chr15	52604820	52605000	ENST00000358212.6	MYO5A	-	0.336512	1.3463	1	180,	0	6411	utr3
chr19	1611743	1615738	ENST00000590684.1	TCF3	-	0.11995	1.18921	3	105,224,54,	0,462,3941	477	cds
chr22	36623387	36623565	ENST00000451256.2	APOL2	-	0.234963	1.19416	1	178,	0	1347	utr3, cds
chr1	185067338	185067459	ENST00000367509.4	RNF2	+	0.363078	1.15029	1	121,	0	792	cds
chr20	34064386	34085810	ENST00000397527.1	CEP250	+	3.38844e-05	1.45196	11	34,231,194,128,170,168,135,144,134,139,263,	0,1309,2669,3084,3414,14076,14651,16869,17964,20019,21161	7326	cds
chr16	90072133	90072490	ENST00000002501.6	DBNDD1	-	0.025704	1.50004	1	357,	0	1473	utr3
chr11	114310251	114311436	ENST00000539754.1	REXO2	+	0.00169824	1.57462	2	146,59,	0,1126	666	cds
chr2	208841728	208841939	ENST00000457206.1	PLEKHM3	-	0.333426	1.47427	1	211,	0	2016	cds
chr1	109822266	109822774	ENST00000409267.1	PSRC1	-	0.202302	1.1274	1	508,	0	600	utr3
chr12	124821309	124821550	ENST00000404121.2	NCOR2	-	0.0331131	1.40542	1	241,	0	6225	cds
chr12	120173077	120220420	ENST00000261833.7	CIT	-	0.0724436	1.17609	12	85,54,198,175,110,117,96,141,54,51,171,99,	0,7138,16777,22097,23317,25665,31813,37496,40512,41084,41398,47244	6081	cds
chr17	2240837	2246907	ENST00000426855.2	SGSM2	+	0.0977237	1.52626	2	202,69,	0,6001	3018	utr5, cds
chr5	102894785	102895084	ENST00000230792.2	NUDT12	-	0.200447	1.35379	1	299,	0	1386	cds
chr14	94512282	94512582	ENST00000203664.5	OTUB2	+	0.0724436	2.44528	1	300,	0	3011	utr3
chr17	75489119	75494930	ENST00000588690.1	SEPT9	+	0.0057544	1.17609	3	39,52,326,	0,4277,5485	1266	utr3, cds
chr3	46963511	47018280	ENST00000425441.1	CCDC12	-	0.0323594	1.2605	7	118,77,35,62,80,68,154,	0,214,1307,1585,3434,18976,54615	226	utr3, cds, utr5
chr18	48723243	48723690	ENST00000406189.3	MEX3C	-	0.0229087	2.08493	1	447,	0	1977	cds
chr6	149397046	149397407	ENST00000367463.4	UST	+	0.174985	1.29864	1	361,	0	2877	utr3
chr19	2431572	2433871	ENST00000325327.3	LMNB2	-	0.0162181	1.21419	4	84,120,108,48,	0,208,841,2251	1860	cds
chr20	61919036	61919776	ENST00000549076.1	ARFGAP1	+	0.181552	1.25353	2	63,115,	0,625	311	cds
chr20	47872469	47877094	ENST00000455070.1	ZNFX1	-	0.040738	1.32409	3	46,248,95,	0,1484,4530	2122	cds
chr17	46627628	46632930	ENST00000460160.1	HOXB3	-	0.0251189	1.34537	3	915,64,38,	0,1760,5264	558	utr3, cds, utr5
chr8	1729119	1729778	ENST00000331222.4	CLN8	+	0.338065	1.20497	1	659,	0	6008	utr3
chr14	77976798	77977247	ENST00000216484.2	SPTLC2	-	0.167494	1.457	1	449,	0	6290	utr3
chr1	33476123	33478856	ENST00000373449.2	AK2	-	0.126474	1.09429	2	311,49,	0,2684	696	utr3, cds
chr16	27232222	27232342	ENST00000380948.2	KDM8	+	0.211836	2.8481	1	120,	0	1041	utr3
chr6	73332043	73332164	ENST00000370392.1	KCNQ5	+	0.533335	2.9897	1	121,	0	1281	cds
chr1	40224171	40224231	ENST00000372827.3	BMP8B	-	0.416869	5.9794	1	60,	0	3240	utr3
chr6	37604862	37605132	ENST00000297153.7	MDGA1	-	0.331131	2.88786	1	270,	0	4863	utr3
chr4	36069624	36069775	ENST00000303965.4	ARAP2	-	0.153462	1.87125	1	151,	0	5112	cds
chr9	139370667	139371567	ENST00000371706.3	SEC16A	-	0.025704	1.17528	1	900,	0	6402	utr5, cds
chr1	54870286	54872092	ENST00000371320.3	SSBP3	-	0.00436516	1.65176	3	24,73,467,	0,244,1339	1164	utr5, cds
chr1	29444917	29445187	ENST00000356093.2	EPB41	+	0.0363078	1.64148	1	270,	0	3211	utr3
chr22	39448897	39449915	ENST00000308521.5	APOBEC3F	+	0.0630957	1.41128	1	1018,	0	1218	utr3
chr10	116195272	116195573	ENST00000533213.2	ABLIM1	-	7.58578e-06	2.2974	1	301,	0	5150	utr3
chr1	51425545	51425726	ENST00000396153.2	FAF1	-	0.105925	1.82134	1	181,	0	452	utr5
chr5	96086374	96108411	ENST00000511049.1	CAST	+	0.115345	1.04384	13	12,102,84,51,72,99,102,93,45,93,72,59,68,	0,3389,3987,6773,6912,11603,14553,15382,16767,17236,19860,20973,21969	2079	utr3, cds
chr1	53736983	53741417	ENST00000354412.3	LRP8	-	0.162555	1.70409	2	35,115,	0,4319	2100	cds
chr17	3715861	3716544	ENST00000576523.1	C17orf85	-	0.0630957	1.38319	2	87,134,	0,549	240	cds
chr15	64983206	64995414	ENST00000559912.2	OAZ2	-	0.0218776	1.40737	4	2,81,76,187,	0,426,508,12021	167	cds, utr5
chr3	152017792	152017882	ENST00000355460.2	MBNL1	+	0.323594	1.09962	1	90,	0	1414	utr5
chr12	98942467	98942735	ENST00000393053.2	TMPO	+	0.0177828	1.43495	1	268,	0	1102	utr3
chr6	139499639	139499700	ENST00000367658.2	HECA	+	0.363078	1.59328	1	61,	0	3700	utr3
chr1	32374258	32374317	ENST00000602683.1	PTP4A2	-	0.188799	1.4103	1	59,	0	197	utr3
chr2	190719804	190738249	ENST00000409593.1	PMS1	+	0.0467735	1.55401	3	50,131,28,	0,12720,18417	1665	cds
chr2	101869412	101869592	ENST00000289382.3	CNOT11	+	0.0457088	1.60325	1	180,	0	1530	utr5, cds
chr11	63676462	63677417	ENST00000377809.4	MARK2	+	0.0812831	1.13839	1	955,	0	2319	utr3, cds
chr22	40825695	40827422	ENST00000396617.3	MKL1	-	0.242661	1.32409	2	76,14,	0,1713	2394	cds
chr19	1622381	1650355	ENST00000588136.1	TCF3	-	2.34423e-06	1.77276	8	33,50,133,68,79,74,73,180,	0,1568,3193,4976,9655,9949,23972,27794	1953	utr5, cds
chr3	157815095	157815628	ENST00000389589.4	SHOX2	-	0.177419	2.41162	1	533,	0	871	utr3
chr2	198571135	198572034	ENST00000282276.6	MARS2	+	0.0057544	1.52732	1	899,	0	1205	cds, utr3
chr5	134223464	134223666	ENST00000506916.1	TXNDC15	+	0.232809	1.23029	1	202,	0	465	cds
chr19	54377743	54378493	ENST00000391770.4	MYADM	+	0.0676083	1.1599	1	750,	0	1942	cds, utr3
chr16	724017	724165	ENST00000569197.2	RHOT2	+	0.000794328	2.01391	1	148,	0	66	cds, utr3
chr17	40724777	40725257	ENST00000346833.4	MLX	+	0.129718	1.19997	1	480,	0	1639	utr3
chr2	54197736	54197977	ENST00000404125.1	PSME4	-	0.0616595	1.92519	1	241,	0	5529	utr5, cds
chrX	102841603	102841991	ENST00000469586.1	TCEAL4	+	0.0524807	1.07624	1	388,	0	388	cds
chr17	76851811	76921469	ENST00000262768.7	TIMP2	-	1.99526e-12	1.31951	5	135,125,109,101,429,	0,1792,15168,18089,69229	660	utr5, cds
chr11	1773981	1774311	ENST00000236671.2	CTSD	-	0.0724436	1.09657	1	330,	0	754	utr3
chr12	120173093	120220396	ENST00000392521.2	CIT	-	0.0269153	1.22688	13	69,54,198,175,110,117,96,126,141,54,51,171,75,	0,7122,16761,22081,23301,25649,31797,35495,37480,40496,41068,41382,47228	6207	cds
chrX	101970852	101971092	ENST00000535209.1	GPRASP2	+	0.0630957	1.85832	1	240,	0	2514	cds
chr16	29818006	29819959	ENST00000322945.6	MAZ	+	4.67735e-05	1.21757	4	208,851,64,69,	0,292,1544,1884	1431	utr5, cds
chr2	225422469	225428037	ENST00000436172.1	CUL3	-	0.00524807	2.02792	2	104,127,	0,5441	576	cds
chr10	70892713	70915597	ENST00000489794.1	VPS26A	+	0.260016	1.16151	2	90,30,	0,22854	678	utr5, cds
chr15	45460038	45460189	ENST00000560540.1	SHF	-	0.429536	3.605	1	151,	0	956	utr3
chr2	47131878	47131998	ENST00000409105.1	MCFD2	-	0.223872	1.18756	1	120,	0	3592	utr3
chr11	71707932	71708317	ENST00000393713.3	RNF121	+	0.0501187	1.37268	1	385,	0	1431	utr3
chr17	46138669	46138849	ENST00000585291.1	NFE2L1	+	0.00912011	1.57571	1	180,	0	1849	utr3
chr3	183683269	183689528	ENST00000334444.6	ABCC5	-	0.0346737	1.63127	3	20,72,178,	0,2213,6081	4311	cds
chr11	76255431	76256943	ENST00000524767.1	C11orf30	+	0.0301995	1.41618	2	435,103,	0,1409	4011	cds
chr14	20835682	20835833	ENST00000262715.5	TEP1	-	0.442588	2.39496	1	151,	0	2773	utr3
chr16	67181235	67181466	ENST00000569277.1	C16orf70	+	0.100462	1.31039	1	231,	0	227	cds, utr3
chrX	47500700	47500790	ENST00000247161.3	ELK1	-	0.28119	1.31221	1	90,	0	1284	cds
chr4	177249572	177249812	ENST00000503362.1	SPCS3	+	0.000691831	1.79005	1	240,	0	3918	utr3
chr7	104752379	104753934	ENST00000311117.3	KMT2E	+	0.100231	1.07998	1	1555,	0	5574	utr3, cds
chr5	141243931	141244022	ENST00000357517.5	PCDH1	-	0.261216	2.26577	1	91,	0	3213	cds
chr4	4304226	4304347	ENST00000355834.3	ZBTB49	+	0.179473	3.20428	1	121,	0	1929	cds
chr13	67801763	67802631	ENST00000377861.3	PCDH9	-	0.0194984	11.2356	1	868,	0	687	cds, utr5
chr1	109474542	109479931	ENST00000369968.2	CLCC1	-	0.106905	1.13288	3	581,318,233,	0,2704,5156	1098	utr3, cds
chr12	109704770	109704831	ENST00000377848.3	ACACB	+	0.377572	7.01285	1	61,	0	1864	utr3
chr1	92862068	92862279	ENST00000610020.1	RPAP2	+	0.261818	1.61105	1	211,	0	15048	utr3
chr12	102139453	102139932	ENST00000299314.7	GNPTAB	-	0.228034	1.27368	1	479,	0	1670	utr3
chr16	1774591	1793445	ENST00000250894.4	MAPK8IP3	+	0.143549	1.21167	4	87,71,92,110,	0,4547,4896,18744	4008	cds
chr12	4414065	4414516	ENST00000261254.3	CCND2	+	0.0389045	1.26313	1	451,	0	5344	utr3
chr9	134073127	134073845	ENST00000451030.1	NUP214	+	0.000102329	1.51152	1	718,	0	6273	cds
chr5	140966663	140998592	ENST00000398566.3	DIAPH1	-	0.017378	1.40444	2	101,228,	0,31701	3792	utr5, cds
chr17	80213421	80231573	ENST00000392334.2	CSNK1D	-	1.99526e-08	1.61552	3	32,111,392,	0,10140,17760	1227	utr5, cds
GL000254.1	2618651	2619991	ENST00000419135.2	HLA-C	-	0.0380189	1.90396	3	143,276,89,	0,730,1251	1116	cds
chr17	20107795	20140313	ENST00000395525.3	SPECC1	+	0.0660693	1.06157	5	1430,208,74,206,141,	0,22930,27275,27717,32377	2127	utr3, cds
chr19	50045888	50046504	ENST00000593483.1	RCN3	+	0.489779	2.58471	2	37,142,	0,474	423	cds, utr3
chr2	61245582	61245731	ENST00000444100.2	PEX13	+	0.193197	1.66786	1	149,	0	809	utr3
chr11	65658225	65659105	ENST00000312579.2	CCDC85B	+	0.00933254	1.21757	1	880,	0	380	cds, utr3, utr5
chr7	92762437	92762886	ENST00000411955.1	SAMD9L	-	0.0676083	1.75564	1	449,	0	4752	cds
chr3	52734500	52738937	ENST00000478968.2	GLT8D1	-	0.238781	1.23885	2	12,198,	0,4239	354	utr5
chr19	34954964	34955024	ENST00000591016.1	UBA2	+	0.353997	1.15589	1	60,	0	646	cds
chr19	5691558	5691678	ENST00000579649.1	RPL36	+	8.51138e-08	1.26663	1	120,	0	49	cds, utr3
chr1	10516638	10516848	ENST00000377038.3	DFFA	-	0.0331131	1.60882	1	210,	0	4971	utr3
chr1	154570339	154574958	ENST00000368474.4	ADAR	-	0.030903	1.07148	3	113,184,1442,	0,538,3177	3678	cds
chr13	110960273	111102077	ENST00000360467.5	COL4A2	+	0.0691831	1.70882	18	21,55,81,135,45,117,72,36,63,36,42,99,36,51,45,54,67,52,	0,142,49545,116807,117026,120540,121958,122474,122618,124398,126474,128342,130075,130691,131862,137902,138871,141752	5136	cds
chr8	38677666	38684736	ENST00000520340.1	TACC1	+	0.215774	1.13839	3	487,61,51,	0,5159,7019	1740	cds
chr8	26151202	26218506	ENST00000315985.7	PPP2R2A	+	0.0724436	1.17691	5	54,98,166,113,17,	0,45203,60781,66482,67287	1371	cds
chr5	73205575	73207522	ENST00000296794.6	ARHGEF28	+	0.225944	1.457	2	147,423,	0,1524	4953	utr3, cds
chr8	144997157	144997248	ENST00000322810.4	PLEC	-	0.464515	4.99332	1	91,	0	14052	cds
chr15	45897684	45898740	ENST00000565409.1	BLOC1S6	+	0.212324	1.2201	2	28,148,	0,908	90	cds, utr3
chr16	24931518	24942667	ENST00000303665.5	ARHGAP17	-	0.0812831	1.21926	2	63,563,	0,10586	2409	cds
chr11	72005690	72040776	ENST00000437826.2	CLPB	-	0.0457088	1.33607	8	47,157,162,45,56,78,115,26,	0,845,7156,7657,12552,13880,22459,35060	1986	cds
chr7	44713488	44715697	ENST00000444676.1	OGDH	+	0.0954993	1.12194	4	52,147,91,129,	0,521,1288,2080	3114	cds
chr12	53290977	53291067	ENST00000293308.6	KRT8	-	0.00223872	1.18017	1	90,	0	237	utr3
chr19	58966880	58967151	ENST00000545523.1	ZNF324B	+	0.0645654	2.47942	1	271,	0	1632	cds
chr3	194790405	194790674	ENST00000429994.1	XXYLT1	-	0.282488	1.30224	1	269,	0	741	utr3, cds
chrX	107823783	107827735	ENST00000328300.6	COL4A5	+	0.263027	1.10114	5	33,57,45,54,22,	0,128,429,2330,3930	5073	cds
chr7	102743748	102755552	ENST00000417955.1	NAPEPLD	-	0.383707	1.13603	2	253,46,	0,11758	1179	utr3, cds
chr15	55648524	55648675	ENST00000310958.6	CCPG1	-	0.34914	1.30405	1	151,	0	4252	utr3
chr19	3506390	3526166	ENST00000441788.2	FZR1	+	0.0851138	1.30224	4	82,103,126,49,	0,16563,19475,19727	236	cds, utr5
chr18	47795455	47795844	ENST00000339998.6	MBD1	-	0.0177828	1.5252	1	389,	0	1167	utr3
chr5	137089050	137089261	ENST00000314940.4	HNRNPA0	-	0.000331131	1.30224	1	211,	0	915	cds
chr11	116649623	116649773	ENST00000227322.3	ZNF259	-	0.1	1.37554	1	150,	0	1377	utr3, cds
chr17	76169517	76169578	ENST00000590201.1	SYNGR2	+	0.642688	2	1	61,	0	1594	utr3
chr12	105155281	105155582	ENST00000549260.1	CHST11	+	0.317687	1.39862	1	301,	0	4214	utr3
chr7	150027595	150028612	ENST00000343855.4	ZBED6CL	+	8.91251e-09	2.02792	1	1017,	0	1607	cds, utr3
chr19	50504060	50510894	ENST00000594948.1	VRK3	-	0.285102	1.23029	2	51,69,	0,6765	1422	cds
chr1	32374266	32374356	ENST00000602725.1	PTP4A2	-	0.0588844	1.36983	1	90,	0	2434	utr3
chr20	57415751	57415870	ENST00000371075.3	GNAS	+	0.295121	9.98664	1	119,	0	735	cds
chr16	81421044	81421135	ENST00000568107.2	GAN	+	0.154525	2.9897	1	91,	0	13291	utr3
chr17	26961631	26962052	ENST00000544884.1	KIAA0100	-	0.0134896	1.2544	1	421,	0	6276	cds
chr14	102517007	102517128	ENST00000360184.4	DYNC1H1	+	0.183231	1.16473	1	121,	0	231	utr3
chr19	3619193	3623963	ENST00000221899.3	CACTIN	-	0.0229087	1.40444	4	47,146,96,278,	0,931,1511,4492	2601	cds
chr1	20978546	20978847	ENST00000415136.2	DDOST	-	1.44544e-07	1.43794	1	301,	0	328	utr3
chr11	68370879	68377380	ENST00000527403.2	PPP6R3	+	0.11272	1.27456	2	81,9,	0,6492	2514	cds
chr19	9523303	9523840	ENST00000592292.1	ZNF266	-	0.0954993	1.35849	1	537,	0	650	utr3
GL000258.1	765739	765920	ENST00000549053.1	AC217779.2	-	0.349945	5.9794	1	181,	0	1182	utr3
chr18	77663194	77663940	ENST00000357575.4	PQLC1	-	0.060256	1.21335	1	746,	0	1559	utr3
chr19	49490483	49494608	ENST00000323798.3	GYS1	-	0.00977237	1.71713	2	159,50,	0,4075	2211	cds
chr4	1902442	1902503	ENST00000398261.1	WHSC1	+	0.105682	1.76296	1	61,	0	1941	cds
chr11	62297788	62297998	ENST00000378024.4	AHNAK	-	0.205589	1.10267	1	210,	0	17670	cds
chr19	45974516	45976536	ENST00000592811.1	FOSB	+	0.0616595	2.53151	3	43,156,432,	0,1292,1588	1751	cds, utr3
chrX	41093734	41093945	ENST00000324545.8	USP9X	+	0.284446	2.04202	1	211,	0	4058	utr3
chr17	1325519	1325934	ENST00000574295.1	CRK	-	0.00288403	1.52626	1	415,	0	690	utr3
chr16	4799246	4799337	ENST00000299320.5	C16orf71	+	0.490908	3.50642	1	91,	0	684	utr3
chr20	4680016	4680583	ENST00000424424.1	PRNP	+	0.158125	1.07252	1	567,	0	747	cds
chr1	214557352	214557923	ENST00000366956.5	PTPN14	-	0.0457088	1.21841	1	571,	0	3561	cds
chr14	75590824	75593693	ENST00000238616.5	NEK9	-	0.0251189	1.43396	2	102,288,	0,2581	2937	utr5, cds
chr9	131184786	131184907	ENST00000372842.1	CERCAM	+	0.184077	5.35171	1	121,	0	3144	utr5
chr1	21167443	21177886	ENST00000602326.1	EIF4G3	-	0.0691831	1.18263	3	78,116,136,	0,8464,10307	4773	cds
chr7	100092122	100092303	ENST00000423930.1	NYAP1	+	0.366438	4.75683	1	181,	0	899	utr3
chr2	97260106	97260916	ENST00000431828.1	KANSL3	-	0.0363078	1.23971	1	810,	0	2442	utr3
chr15	43816703	43816974	ENST00000382031.1	MAP1A	+	0.405509	1.58337	1	271,	0	9123	cds
chr19	1065417	1065568	ENST00000433129.1	ABCA7	+	0.223872	1.37173	1	151,	0	6438	utr3, cds
chr17	18178117	18178267	ENST00000580095.1	TOP3A	-	0.181134	1.40347	1	150,	0	2929	cds
chr11	93460539	93461970	ENST00000531404.1	KIAA1731	+	0.105682	1.29594	2	264,124,	0,1307	1738	cds
chr19	37676701	37676910	ENST00000531805.1	ZNF585B	-	0.334965	2.8481	1	209,	0	2142	cds
chr3	13358305	13358606	ENST00000254508.5	NUP210	-	0.125026	1.24143	1	301,	0	1447	utr3
chr5	75954472	75960980	ENST00000514001.1	IQGAP2	+	0.431519	3.50642	2	20,130,	0,6378	1528	cds
chr19	36884236	36884356	ENST00000392171.1	ZFP82	-	0.176198	6.6807	1	120,	0	1596	cds
chr7	141177930	141178081	ENST00000565468.1	TMEM178B	+	0.295121	9.98664	1	151,	0	9597	utr3
chr19	11552089	11553237	ENST00000589126.1	PRKCSH	+	0.224905	1.07848	2	83,37,	0,1111	505	cds
chr18	3498924	3499194	ENST00000534970.1	DLGAP1	-	0.391742	3.89062	1	270,	0	1983	utr3, cds
chr12	53345911	53346239	ENST00000550600.1	KRT18	+	0.00186209	1.08523	1	328,	0	469	cds, utr3
chr22	20759941	20760270	ENST00000400451.2	ZNF74	+	0.0389045	1.82008	1	329,	0	1932	cds
chr14	64194488	64194578	ENST00000247225.6	SGPP1	-	0.269774	1.32777	1	90,	0	1323	cds
chr11	57529298	57529419	ENST00000361391.6	CTNND1	+	0.28119	1.21841	1	121,	0	536	utr5
chr1	22838172	22839502	ENST00000404138.1	ZBTB40	+	0.0645654	1.29504	2	455,86,	0,1244	3717	cds
chr9	130870508	130870747	ENST00000373069.5	SLC25A25	+	0.0537032	1.55833	1	239,	0	1804	utr3
chr17	21101220	21102089	ENST00000317635.5	TMEM11	-	0.0316228	1.16554	1	869,	0	576	utr3, cds
chr13	23909291	23909382	ENST00000382292.3	SACS	-	0.489779	1.23114	1	91,	0	13737	cds
chr5	137891557	137893149	ENST00000297185.3	HSPA9	-	0.0281838	1.07699	4	246,141,93,59,	0,583,905,1533	2037	utr3, cds
chr3	69219987	69230383	ENST00000478263.1	FRMD4B	-	0.0645654	1.35379	3	1145,133,334,	0,5687,10062	2058	utr3, cds
chr12	56506685	56507046	ENST00000303305.6	PA2G4	+	0.030903	1.10267	1	361,	0	976	utr3
chr9	134371384	134371715	ENST00000320547.7	PRRC2B	+	0.0912011	1.11651	1	331,	0	4418	utr3
chr14	105886368	105911834	ENST00000331320.7	MTA1	+	0.111686	8	3	32,68,80,	0,18640,25386	2145	utr5, cds
chr5	177631659	177636417	ENST00000514633.1	HNRNPAB	+	0.0691831	1.05146	6	82,232,169,159,132,87,	0,156,1183,2073,2435,4671	849	utr5, cds
chr1	103380259	103404643	ENST00000353414.4	COL11A1	-	0.532108	2.17347	8	108,54,54,54,54,108,54,53,	0,927,5607,6814,8632,19745,20356,24331	5301	cds
chr1	233117803	233117893	ENST00000366628.5	NTPCR	+	0.500035	2.32947	1	90,	0	5654	utr3
chr10	74093958	74095687	ENST00000444643.2	DNAJB12	-	0.0154882	1.29415	2	417,150,	0,1579	1125	utr3, cds
chr6	7230747	7230988	ENST00000334984.6	RREB1	+	0.0354813	2.01391	1	241,	0	4428	cds
chr4	158285133	158285194	ENST00000296526.7	GRIA2	+	0.505825	2.9897	1	61,	0	2647	utr3
chr17	76851820	76870141	ENST00000586057.1	TIMP2	-	0.000354813	1.1704	4	126,125,109,241,	0,1783,15159,18080	429	utr5, cds
chr2	24227330	24227391	ENST00000309033.4	UBXN2A	+	0.416869	5.9794	1	61,	0	5045	utr3
chr2	216251450	216251541	ENST00000456923.1	FN1	-	0.123027	2.25012	1	91,	0	3309	cds
chr19	39138369	39191707	ENST00000252699.2	ACTN4	+	0.0120226	1.13839	3	178,115,66,	0,52870,53272	2733	utr5, cds
chr9	112900628	112900748	ENST00000555236.1	AKAP2	+	0.0812831	5.35171	1	120,	0	3309	cds
chr6	136582072	136593165	ENST00000530767.1	BCLAF1	-	0.108393	1.06319	6	181,213,147,178,176,33,	0,330,6094,7227,8502,11060	2241	utr3, cds
chr11	66458977	66459098	ENST00000309996.2	SPTBN2	-	0.363915	1.26313	1	121,	0	7170	cds
chr5	77781039	77781338	ENST00000380345.2	LHFPL2	-	0.284446	1.2544	1	299,	0	3683	utr3
chr16	75600315	75611194	ENST00000563744.1	GABARAPL2	+	0.00416869	1.56049	3	103,56,18,	0,434,10861	98	cds, utr5
chr6	32948535	32948984	ENST00000374825.4	BRD2	+	0.247742	2.20381	1	449,	0	790	utr3
chr2	99206808	99207018	ENST00000074304.5	INPP4A	+	0.166341	1.85318	1	210,	0	3428	utr3
chr5	149227130	149227221	ENST00000309241.5	PPARGC1B	+	0.289068	2.62079	1	91,	0	7467	utr3
chr16	16043523	16101749	ENST00000345148.5	ABCC1	+	0.234423	1.49174	2	133,77,	0,58149	4398	utr5, cds
chr3	172533469	172534508	ENST00000540509.1	ECT2	+	0.152055	1.34723	2	32,28,	0,1011	2742	cds
chr1	10440641	10441002	ENST00000377086.1	KIF1B	+	0.0812831	1.69584	1	361,	0	5019	utr3
chr3	53902679	53904033	ENST00000486794.1	ACTR8	-	0.172982	1.32409	2	210,25,	0,1329	1133	utr3, cds
chr9	103108592	103111524	ENST00000374902.4	TEX10	-	0.074131	1.21504	3	5,713,59,	0,383,2873	2787	cds
chr11	93463061	93463522	ENST00000325212.6	KIAA1731	+	0.331894	1.10957	3	74,100,126,	0,153,335	7803	utr3, cds
chr17	78938550	78938821	ENST00000306801.3	RPTOR	+	0.0707946	1.45297	1	271,	0	2041	utr3
chr1	43408923	43424530	ENST00000372500.3	SLC2A1	-	0.00186209	1.44293	2	69,226,	0,15381	702	utr5, cds
chr17	17039714	17049363	ENST00000341712.4	MPRIP	+	1.58489e-06	1.39474	5	50,160,139,114,14,	0,1515,6226,7155,9635	3075	cds
chr15	44084574	44091880	ENST00000409291.1	SERF2	+	0.12218	1.0629	3	7,109,64,	0,598,7242	126	utr5, utr3, cds
chr9	139702521	139726733	ENST00000371671.4	RABL6	+	7.4131e-06	1.25353	7	257,135,48,53,92,141,17,	0,15455,17709,20424,21323,23651,24195	942	utr5, cds
chr20	4836921	4837222	ENST00000338244.1	SLC23A2	-	0.0144544	1.76052	1	301,	0	4619	utr3
chr1	53736994	53741399	ENST00000465675.1	LRP8	-	0.141579	1.9	2	24,97,	0,4308	846	utr5
chr2	178095545	178096055	ENST00000446151.2	NFE2L2	-	0.0794328	1.10191	1	510,	0	1746	cds
chr1	11308080	11308141	ENST00000361445.4	MTOR	-	0.215278	1.47121	1	61,	0	7647	cds
chr11	46563781	46564411	ENST00000534300.1	AMBRA1	-	0.0812831	1.2861	1	630,	0	3714	cds
chr10	76602694	76603174	ENST00000287239.4	KAT6B	+	0.20797	1.2466	1	480,	0	6219	cds
chr16	1254038	1254099	ENST00000358590.4	CACNA1H	+	0.476431	3.34035	1	61,	0	7041	cds
chr2	203500149	203560660	ENST00000392238.2	FAM117B	+	0.0812831	2.32947	2	362,57,	0,60454	1767	cds
chr9	131233628	131257118	ENST00000372814.3	ODF2	+	0.00562341	1.1591	12	119,130,132,72,72,117,186,110,136,111,105,330,	0,1563,2260,10230,11466,12588,13351,14015,16540,21076,21351,23160	2103	utr3, cds
chr16	70294955	70296264	ENST00000565361.2	AARS	-	0.0281838	1.2518	2	105,16,	0,1293	839	cds
chr13	75876419	75876480	ENST00000425511.1	TBC1D4	-	0.47863	1.16635	1	61,	0	1386	cds
chr10	71835390	71835481	ENST00000373255.4	H2AFY2	+	0.306196	1.25876	1	91,	0	264	cds, utr5
chr6	10410158	10410518	ENST00000379613.3	TFAP2A	-	0.00616595	1.37364	1	360,	0	1317	cds
chr5	176882760	176883269	ENST00000502922.1	PRR7	+	0.000165959	1.89343	1	509,	0	150	cds, utr3
chr19	1271174	1274360	ENST00000591935.1	CIRBP	+	0.00977237	1.15349	5	71,139,82,71,55,	0,153,375,805,3131	172	cds, utr3
chr4	40425492	40425822	ENST00000381793.2	RBM47	-	0.211349	1.31585	1	330,	0	2640	utr3
chr13	41767533	41767654	ENST00000379483.3	KBTBD7	-	0.255859	1.9292	1	121,	0	2052	cds
chr20	1426429	1447473	ENST00000353088.2	NSFL1C	-	0.0676083	1.1065	7	46,138,110,166,75,98,109,	0,6708,7246,9182,12415,18544,20935	1017	utr5, cds
chr8	27463903	27468060	ENST00000560566.1	CLU	-	0.0870964	1.14949	3	138,149,69,	0,2551,4088	892	cds
chr20	62038434	62038584	ENST00000354587.3	KCNQ2	-	0.41115	4	1	150,	0	2640	cds
chr11	34680163	34680747	ENST00000450654.2	EHF	+	0.0549541	1.20999	2	112,369,	0,215	831	utr3, cds
chr12	6709028	6709442	ENST00000309577.6	CHD4	-	0.0870964	1.15109	2	150,60,	0,354	5820	cds
chr16	8941824	8942002	ENST00000268261.4	PMM2	+	0.0501187	1.49071	1	178,	0	1509	utr3
chr1	226579958	226580619	ENST00000366792.1	PARP1	-	0.295121	1.3632	2	57,2,	0,659	83	utr3
chr1	204985751	204985842	ENST00000360049.4	NFASC	+	0.42658	4	1	91,	0	6285	utr3
chr3	49155518	49156598	ENST00000306026.5	USP19	-	0.00724436	2.08493	2	35,144,	0,936	199	cds, utr5
chr1	173768926	173772443	ENST00000356198.2	CENPL	-	0.0831764	1.25876	2	731,343,	0,3174	901	cds, utr3
chr19	50150073	50154255	ENST00000598359.1	SCAF1	+	0.102565	1.42603	2	14,131,	0,4051	609	cds
chr6	152708481	152711560	ENST00000341594.5	SYNE1	-	0.410204	3.70635	2	35,146,	0,2933	25227	cds
chr4	41621421	41648717	ENST00000512820.1	LIMCH1	+	0.109901	1.12584	4	36,127,158,216,	0,25095,26718,27080	3207	cds
chr6	54001894	54002164	ENST00000514921.1	MLIP	+	0.454988	2.88786	1	270,	0	2745	cds
chr12	50028345	50028902	ENST00000261897.1	PRPF40B	+	0.328852	1.46713	2	40,21,	0,536	2574	cds
chr11	66244439	66244799	ENST00000349459.6	PELI3	+	0.0977237	1.65061	1	360,	0	1164	utr3
chr2	219506910	219507389	ENST00000411696.2	ZNF142	-	0.159221	1.32317	1	479,	0	5061	cds
chr14	90871797	90871947	ENST00000356978.4	CALM1	+	0.000301995	1.37745	1	150,	0	3547	utr3
chr2	113146696	113146936	ENST00000302558.3	RGPD8	-	0.213304	1.9172	1	240,	0	5295	cds
chr3	183860121	183861242	ENST00000273783.3	EIF2B5	+	0.0776247	1.20164	5	45,102,108,91,13,	0,168,445,718,1108	2163	cds
chr19	21305263	21305444	ENST00000596143.1	ZNF714	+	0.129122	2.01391	1	181,	0	4822	utr3
chr4	2263451	2263842	ENST00000337190.2	MXD4	-	0.129122	1.45599	2	100,199,	0,192	627	utr5, cds
chr3	11302341	11302461	ENST00000438284.2	HRH1	+	0.234963	1.74715	1	120,	0	277	utr3
chr17	42744990	42745380	ENST00000409122.2	C17orf104	+	0.574116	1.19831	1	390,	0	2856	cds
chr14	102695827	102698878	ENST00000522537.1	MOK	-	0.218776	1.41128	2	167,7,	0,3044	286	cds
chr2	131797610	131797859	ENST00000326016.5	ARHGEF4	+	0.369828	1.48761	2	155,26,	0,223	2070	cds
chr17	73500939	73501662	ENST00000321617.3	CASKIN2	-	0.160325	1.37173	2	215,25,	0,698	3606	cds
chr19	1468833	1469254	ENST00000238483.4	APC2	+	0.540754	1.66671	1	421,	0	6087	cds
chr16	730493	730554	ENST00000565677.1	STUB1	+	0.109901	1.58667	1	61,	0	607	utr5
chr6	116598399	116600677	ENST00000368608.3	TSPYL1	-	6.0256e-05	1.19582	1	2278,	0	1942	cds, utr3
chr5	149754557	149755348	ENST00000445265.2	TCOF1	+	0.000645654	1.41323	3	169,216,65,	0,344,726	4236	cds
chr3	46965135	47018279	ENST00000446836.1	CCDC12	-	0.074131	1.33053	4	23,80,68,153,	0,1810,17352,52991	106	cds, utr5
chr7	107564262	107580529	ENST00000222399.6	LAMB1	-	0.0562341	1.07624	10	270,160,177,142,208,145,204,242,185,96,	0,412,2365,5246,5594,7538,8356,11597,13275,16171	5358	utr3, cds
chr1	19983578	19984054	ENST00000548815.1	NBL1	+	0.0954993	1.17202	1	476,	0	1326	cds, utr3
chr19	33698004	33698155	ENST00000253193.7	LRP3	+	0.544503	2.12874	1	151,	0	2310	cds
chr19	58131654	58132549	ENST00000396161.5	ZNF134	+	0.00398107	1.38415	1	895,	0	1281	cds
chr12	51566280	51566577	ENST00000548115.1	TFCP2	-	0.154882	1.25963	1	297,	0	490	utr5
chr1	243328228	243329337	ENST00000366542.1	CEP170	-	0.0467735	1.20664	1	1109,	0	4752	cds
chr17	54910271	54910509	ENST00000397861.2	C17orf67	-	0.225424	1.42701	1	238,	0	1280	utr5
chr19	53207162	53207463	ENST00000602162.1	ZNF611	-	0.374111	1.21757	1	301,	0	1330	utr3
chr12	863419	922916	ENST00000530271.2	WNK1	+	0.25704	1.12662	2	71,109,	0,59388	8640	cds
chr3	49570326	49571134	ENST00000515359.2	DAG1	+	0.00645654	1.15109	1	808,	0	2685	utr3, cds
chr12	1025431	1025671	ENST00000536177.1	RAD52	-	0.283792	1.41716	1	240,	0	903	utr3, cds
chr19	52568228	52570106	ENST00000601738.1	ZNF841	-	0.057544	1.30677	2	590,364,	0,1514	492	cds, utr3
chr20	30253570	30310437	ENST00000420653.1	BCL2L1	-	2.75423e-06	1.2466	3	319,676,17,	0,55887,56850	699	utr3, utr5, cds
chr3	55503963	55508648	ENST00000264634.4	WNT5A	-	0.152055	1.18263	2	615,284,	0,4401	1140	utr3, cds
chr19	3624111	3626753	ENST00000221899.3	CACTIN	-	0.189234	1.30044	2	49,160,	0,2482	2601	utr5, cds
chr2	73118842	73119287	ENST00000234454.5	SPR	+	0.0724436	1.20664	1	445,	0	624	utr3
chr16	730452	730541	ENST00000219548.4	STUB1	+	0.147571	1.47836	1	89,	0	250	cds, utr5
chr21	34635242	34635902	ENST00000342101.3	IFNAR2	+	0.0537032	1.41128	1	660,	0	1725	utr3
chr14	24780189	24780309	ENST00000533293.1	LTB4R2	+	0.126183	4.59479	1	120,	0	1074	cds
chr8	144378060	144378804	ENST00000330143.3	ZNF696	+	0.0446684	1.45801	1	744,	0	1122	cds
chr16	71766413	71767012	ENST00000564155.1	AP1G1	-	0.0251189	1.16473	1	599,	0	741	utr3, cds
chr16	81743429	81744084	ENST00000398040.4	CMIP	+	0.124165	1.11497	1	655,	0	742	utr3
chr5	132094192	132097276	ENST00000378701.1	SEPT8	-	0.238781	1.08298	4	56,191,133,127,	0,2301,2632,2957	1320	utr3, cds
chr8	145772700	145773150	ENST00000540274.1	ARHGAP39	-	0.0851138	1.43396	1	450,	0	3249	cds
chr15	58004246	58027793	ENST00000380563.2	POLR2M	+	0.210863	1.18427	2	140,129,	0,23418	1089	utr3, cds
chr11	57529298	57529418	ENST00000426142.2	CTNND1	+	0.284446	1.21504	1	120,	0	431	utr5
chr19	5221216	5238934	ENST00000592099.1	PTPRS	-	0.0363078	1.44693	3	48,98,5,	0,917,17713	4503	cds
chr16	68155953	68156314	ENST00000562926.1	NFATC3	+	0.0269153	1.46612	1	361,	0	3157	cds
chr15	59009898	59041885	ENST00000558004.1	ADAM10	-	0.0380189	1.37364	2	28,207,	0,31780	347	utr5, cds
chr2	202589161	202591236	ENST00000264276.6	ALS2	-	0.163305	1.47734	3	21,99,30,	0,917,2045	4971	cds
chr14	100847577	100847876	ENST00000402312.3	WDR25	+	0.253513	1.41716	1	299,	0	1632	cds
chrX	123019894	123020284	ENST00000355640.3	XIAP	+	0.0691831	1.28254	1	390,	0	1491	cds
chr1	9804688	9811689	ENST00000377298.4	CLSTN1	-	0.047863	1.11884	4	13,186,150,159,	0,4830,5133,6842	2943	cds
chr15	74659808	74659868	ENST00000416978.1	CYP11A1	-	0.31842	9.00047	1	60,	0	505	cds
chr10	95119724	95126276	ENST00000371501.4	MYOF	-	0.0851138	1.14235	4	11,106,115,128,	0,1484,3993,6424	6183	cds
chr16	4924454	4924694	ENST00000262376.6	UBN1	+	0.0676083	1.37554	1	240,	0	3402	cds
chr14	105688086	105688236	ENST00000446501.2	BRF1	-	0.322107	1.22434	1	150,	0	1317	cds
chr4	151177833	151178132	ENST00000296550.7	DCLK2	+	0.212814	4.92458	1	299,	0	1213	utr3
chr8	81411766	81412125	ENST00000379091.4	ZBTB10	+	0.042658	1.79253	1	359,	0	1737	cds
chr15	64980683	64980829	ENST00000559753.1	OAZ2	-	0.121339	1.30677	1	146,	0	222	utr3
chr2	85981105	85981968	ENST00000306279.3	ATOH8	+	0.0194984	1.59881	1	863,	0	963	utr5, cds
chr1	66838164	66838494	ENST00000371045.5	PDE4B	+	0.487528	2.17347	1	330,	0	1692	utr3, cds
chr3	179040898	179046117	ENST00000496856.1	ZNF639	+	0.0588844	1.86219	3	181,71,47,	0,4450,5172	383	cds, utr5
chr15	83932621	83932681	ENST00000345382.2	BNC1	-	0.178649	2.8481	1	60,	0	2982	cds
chr16	90097737	90099198	ENST00000564392.1	GAS8	+	0.00229087	1.8302	2	167,73,	0,1388	286	cds
chr5	142779431	142780387	ENST00000415690.2	NR3C1	-	0.000389045	1.44693	1	956,	0	2226	cds
chrX	24830878	24833204	ENST00000379068.3	POLA1	+	0.169824	1.30949	2	102,109,	0,2217	4404	cds
chr17	4790464	4795466	ENST00000347992.7	MINK1	+	6.30957e-11	1.48349	7	10,211,117,219,174,261,23,	0,410,2477,3347,3781,4286,4979	3909	cds
chr20	62366654	62367494	ENST00000355969.6	ZGPAT	+	0.00158489	1.30224	2	262,362,	0,478	1533	utr3, cds
chr16	14989387	14989533	ENST00000565655.1	NOMO1	+	0.140281	1.19251	1	146,	0	236	cds, utr3
chr3	75786296	75786387	ENST00000400845.3	ZNF717	-	0.42658	4	1	91,	0	2721	cds
chr8	144672007	144672243	ENST00000525261.1	EEF1D	-	0.000549541	2.02792	1	236,	0	244	cds
chr8	86089767	86115337	ENST00000256117.5	E2F5	+	0.171396	1.70527	3	122,110,9,	0,24614,25561	1041	cds
chr3	124687874	124692599	ENST00000311127.4	HEG1	-	1.23027e-07	1.24315	2	1771,25,	0,4700	4143	utr3, cds
chr20	32439982	32441753	ENST00000217402.2	CHMP4B	+	0.0549541	1.08975	2	27,452,	0,1319	672	utr3, cds
chr1	155629514	155629693	ENST00000535662.1	YY1AP1	-	0.0281838	1.40542	1	179,	0	1788	cds
chr6	26415204	26415414	ENST00000289361.6	BTN3A1	+	0.191867	1.63467	1	210,	0	1527	utr3
chr1	1564678	1564811	ENST00000483015.1	MIB2	+	0.144544	1.8908	2	13,47,	0,86	996	cds
chr17	46627695	46629487	ENST00000476342.1	HOXB3	-	0.0269153	1.36131	2	848,99,	0,1693	1293	utr3, cds
chr21	37618110	37618230	ENST00000399151.3	DOPEY2	+	0.196789	2.11404	1	120,	0	6894	cds
chr4	2044135	2044476	ENST00000409860.1	C4orf48	+	0.0588844	2.32947	2	76,14,	0,327	285	cds
chr5	71490791	71491267	ENST00000504492.1	MAP1B	+	0.308319	1.35754	1	476,	0	1707	cds
chr1	157963152	157963393	ENST00000392272.2	KIRREL	+	0.203704	1.93053	1	241,	0	404	utr5
chr16	2230283	2230464	ENST00000343516.6	CASKIN1	-	0.443609	3.29436	1	181,	0	4293	cds
chr5	140966692	140998592	ENST00000398562.2	DIAPH1	-	0.0301995	1.38799	2	72,228,	0,31672	3744	utr5, cds
chr5	173317067	173317128	ENST00000519835.1	CPEB4	+	0.345939	3.34035	1	61,	0	1917	cds
chr12	51500348	51502982	ENST00000548108.1	TFCP2	-	0.074131	1.3491	3	48,111,79,	0,670,2555	1143	cds
chr1	6653151	6653811	ENST00000377663.3	KLHL21	-	0.0446684	1.29415	1	660,	0	4644	utr3
chr2	220404959	220405049	ENST00000535926.1	CHPF	-	0.157398	1.47223	1	90,	0	1839	cds
chr1	211486095	211487014	ENST00000529763.1	RCOR3	+	0.1	1.27015	2	82,249,	0,670	720	cds
chr4	185570970	185582929	ENST00000515774.1	PRIMPOL	+	0.26485	1.25006	4	92,78,98,2,	0,2206,9523,11957	527	utr5
chr11	133790075	133790196	ENST00000321016.8	IGSF9B	-	0.349945	5.9794	1	121,	0	4047	cds
chr7	100806124	100806931	ENST00000445482.2	VGF	-	0.139637	1.54328	1	807,	0	483	cds, utr3
chr5	140963097	140963785	ENST00000253811.6	DIAPH1	-	0.0316228	1.3463	2	85,95,	0,593	3819	cds
chr17	74467425	74467664	ENST00000313080.4	RHBDF2	-	0.0724436	1.78139	1	239,	0	740	utr3
chr3	197239068	197239188	ENST00000446746.1	BDH1	-	0.0218776	2.8481	1	120,	0	498	cds
chr12	51566398	51566576	ENST00000548108.1	TFCP2	-	0.254683	1.27191	1	178,	0	365	utr5
chr15	66629193	66633635	ENST00000261881.4	TIPIN	-	0.0138038	1.47939	2	326,148,	0,4294	903	utr3, cds
chr1	156713149	156714914	ENST00000368209.5	HDGF	-	0.00074131	1.09126	4	98,227,186,115,	0,294,805,1650	1342	cds, utr3
chr14	104167553	104167881	ENST00000334553.6	KLC1	+	0.269153	1.16151	1	328,	0	348	utr3
chr7	150070025	150070325	ENST00000397281.2	REPIN1	+	0.0047863	1.27456	1	300,	0	1102	cds, utr3
chr14	51230649	51237609	ENST00000382043.4	NIN	-	0.142233	1.24487	5	33,90,111,175,40,	0,2375,2848,6456,6920	4131	cds
chr11	124636601	124637107	ENST00000239614.4	MSANTD2	-	0.0676083	1.42208	1	506,	0	1521	utr3, cds
chr14	74180139	74180709	ENST00000316836.3	PNMA1	-	0.0588844	1.25266	1	570,	0	786	cds, utr5
chr3	12858286	12858407	ENST00000295989.5	CAND2	+	0.447713	3.50642	1	121,	0	3357	cds
chr19	45974518	45976008	ENST00000591858.1	FOSB	+	0.177419	4.28709	2	41,200,	0,1290	897	cds
chr1	29447635	29447696	ENST00000521452.1	TMEM200B	-	0.40738	2.32947	1	61,	0	921	cds
chr17	57774668	57775238	ENST00000409433.2	PTRH2	-	0.139959	1.10267	1	570,	0	134	cds, utr3
chr16	87732645	87734590	ENST00000446344.1	FLJ00104	-	0.0194984	1.27456	1	1945,	0	2895	utr3
chr7	149171232	149171653	ENST00000340622.3	ZNF746	-	0.0457088	1.40639	1	421,	0	1932	utr3, cds
chr3	17052962	17053142	ENST00000432376.1	PLCL2	+	0.433511	1.9	1	180,	0	3003	cds
chr1	109822268	109822778	ENST00000438534.2	PSRC1	-	0.229087	1.11265	1	510,	0	599	cds, utr3
chr11	110036030	110036420	ENST00000528673.1	ZC3H12C	+	0.047863	1.75443	1	390,	0	2652	cds
chr2	196544870	196545738	ENST00000359634.5	SLC39A10	+	0.00199526	1.48041	1	868,	0	2493	cds
chr22	19121415	19121895	ENST00000252137.6	DGCR14	-	0.0954993	1.32777	1	480,	0	3920	cds, utr3
chr9	130374662	130416007	ENST00000373302.3	STXBP1	+	0.196789	1.35097	3	57,50,14,	0,39219,41331	1809	utr5, cds
chr3	17052969	17053119	ENST00000419842.1	PLCL2	+	0.41115	2.12874	1	150,	0	2111	cds
chr11	120008351	120008562	ENST00000341846.5	TRIM29	-	0.0380189	1.18017	1	211,	0	1764	cds
chr16	30977623	30982851	ENST00000262519.8	SETD1A	+	0.011749	1.34071	6	84,177,88,158,88,153,	0,581,1198,3002,3299,5075	5121	cds
chr3	47455202	47455323	ENST00000265565.5	SCAP	-	0.060256	1.97383	1	121,	0	144	utr3
chr3	150289816	150290056	ENST00000487799.1	EIF2A	+	0.116145	1.1591	1	240,	0	1680	cds
chr22	44645221	44681472	ENST00000381176.4	KIAA1644	-	0.0354813	9.25351	2	344,165,	0,36086	597	utr3, cds
chr19	8056529	8070492	ENST00000407627.2	ELAVL1	-	0.00501187	1.58447	2	186,114,	0,13849	130	cds, utr5
chr8	144662675	144662764	ENST00000530191.1	EEF1D	-	0.128825	1.14235	1	89,	0	612	cds
chr5	176395934	176409603	ENST00000377219.2	UIMC1	-	0.291072	1.05914	5	358,106,125,85,134,	0,667,1808,6462,13535	2160	cds
chr2	99721857	99725323	ENST00000393482.3	TSGA10	-	0.152405	1.77892	3	42,171,28,	0,132,3438	2072	cds
chr19	58805641	58807254	ENST00000608843.1	ZNF8	+	0.00114815	1.40737	1	1613,	0	1725	utr3, cds
chr22	40816473	40819597	ENST00000407029.1	MKL1	-	0.145211	1.19251	3	107,254,58,	0,377,3066	2793	cds
chr9	139757300	139760658	ENST00000371648.4	EDF1	-	0.0042658	1.11806	4	151,161,52,26,	0,439,971,3332	384	cds, utr3
chr11	63486536	63487137	ENST00000339997.4	RTN3	+	0.00042658	2.39496	1	601,	0	3039	cds
chr3	176816327	176915232	ENST00000422442.1	TBL1XR1	-	0.0263027	2.02792	2	2,324,	0,98581	593	utr5
chr11	3125518	3128553	ENST00000348039.5	OSBPL5	-	0.32961	1.30767	2	89,61,	0,2974	2433	cds
chr17	47395193	47439478	ENST00000430262.2	ZNF652	-	0.154525	1.59881	2	152,208,	0,44077	466	utr5
chr19	1577275	1578531	ENST00000592012.1	MBD3	-	0.000323594	1.2518	2	882,198,	0,1058	777	utr3, cds
chr9	32984779	32987822	ENST00000379825.2	APTX	-	0.150661	1.13367	3	76,60,281,	0,1189,2762	918	cds
chr22	40825698	40827426	ENST00000407029.1	MKL1	-	0.223872	1.35004	2	73,18,	0,1710	2793	cds
chr15	65916758	65917297	ENST00000261892.6	SLC24A1	+	0.178649	1.41421	1	539,	0	3297	cds
chr7	128034600	128034950	ENST00000378717.4	IMPDH1	-	0.340408	1.1321	2	53,8,	0,342	1590	cds
chrX	9684278	9684848	ENST00000407597.2	TBL1X	+	0.142561	1.33607	1	570,	0	1731	utr3, cds
chr14	105331679	105349143	ENST00000414716.3	CEP170B	+	0.0295121	1.27899	7	171,132,90,79,59,139,79,	0,3081,10913,12542,13100,14944,17385	228	cds, utr5
chr1	100573546	100584637	ENST00000287482.5	SASS6	-	0.21928	1.2605	3	14,192,64,	0,2301,11027	1971	cds
chr18	77805832	77806397	ENST00000262197.7	RBFA	+	0.189234	1.11884	1	565,	0	463	cds, utr3
chr4	1160902	1161141	ENST00000431380.1	SPON2	-	0.00190546	3.91768	1	239,	0	538	utr3
chr21	17203894	17236662	ENST00000285681.2	USP25	+	0.24322	1.09278	5	54,201,143,96,76,	0,1772,10822,18201,32692	3261	cds
chr16	56225510	56225898	ENST00000262493.6	GNAO1	+	0.113501	1.5768	1	388,	0	846	utr5
chr21	45139022	45161552	ENST00000291565.4	PDXK	+	0.0354813	1.337	3	240,55,5,	0,14927,22525	936	utr5, cds
chr3	156877981	156878159	ENST00000295925.4	CCNL1	-	0.26485	2.15846	1	178,	0	599	utr5
chr22	26897895	26902782	ENST00000407148.1	TFIP11	-	0.134586	1.21419	4	123,128,157,42,	0,1736,4373,4845	2511	cds
chr14	24709248	24709722	ENST00000538777.1	TINF2	-	0.0707946	1.31039	1	474,	0	729	cds, utr3
chr1	156713136	156714905	ENST00000368206.5	HDGF	-	0.00114815	1.09126	4	111,227,186,106,	0,307,818,1663	107	cds, utr3
chr5	73205562	73236907	ENST00000437974.1	ARHGEF28	+	0.145546	1.54328	4	160,301,78,239,	0,1537,13349,31106	5193	utr3, cds
chr11	216390	216688	ENST00000524564.1	SIRT3	-	0.0912011	1.52414	1	298,	0	310	utr3
chr19	10504063	10514209	ENST00000222005.2	CDC37	-	0.00758578	1.09051	6	54,123,116,109,276,156,	0,1633,1840,2047,2540,9990	54	cds, utr5
chr10	121342048	121356155	ENST00000369092.4	TIAL1	-	0.0758578	1.18509	3	21,97,210,	0,5615,13897	1309	utr5
chr21	40193578	40195355	ENST00000360938.3	ETS2	+	0.000323594	1.32225	2	50,758,	0,1019	1407	utr3, cds
chr1	193054037	193054098	ENST00000367446.3	TROVE2	+	0.279898	1.26751	1	61,	0	1257	utr3
chr6	32948531	32948982	ENST00000449025.1	BRD2	+	0.247742	2.20381	1	451,	0	790	utr3
chr19	1271218	1272119	ENST00000588230.1	CIRBP	+	0.0112202	1.15749	4	27,139,82,140,	0,109,331,761	891	cds
chr7	151254048	151254316	ENST00000433631.2	PRKAG2	-	0.0724436	1.46713	1	268,	0	1332	utr3, cds
chr15	41104989	41105079	ENST00000564258.1	ZFYVE19	+	0.199986	1.39765	1	90,	0	888	cds
chr15	40268875	40270318	ENST00000263791.5	EIF2AK4	+	0.0588844	1.52944	2	170,40,	0,1403	4947	cds
chr15	83674089	83680364	ENST00000565712.1	C15orf40	-	0.222844	1.26138	2	355,116,	0,6159	34	cds, utr3, utr5
chr16	4924840	4925051	ENST00000590769.1	UBN1	+	0.34435	1.11111	1	211,	0	3312	cds
chr1	27105597	27107650	ENST00000540690.1	ARID1A	+	6.76083e-05	1.24747	1	2053,	0	406	cds, utr3
chr20	19982444	19982713	ENST00000255006.6	RIN2	+	0.365595	1.10114	1	269,	0	1524	utr3
chr11	62648549	62648699	ENST00000377889.2	SLC3A2	+	0.0295121	1.14393	1	150,	0	1704	cds
chr19	1241806	1241982	ENST00000395633.1	ATP5D	+	0.0537032	1.50212	1	176,	0	101	cds, utr5
chr1	156100524	156105855	ENST00000368300.4	LMNA	+	5.01187e-05	1.17691	5	40,126,171,126,164,	0,3669,4071,4453,5167	1992	cds
chr2	24300302	24300511	ENST00000335934.4	TP53I3	-	0.0512861	1.67249	1	209,	0	149	cds, utr3
chr19	47424476	47424656	ENST00000404338.3	ARHGAP35	+	0.0933254	1.30858	1	180,	0	4497	cds
chrX	39933944	39934004	ENST00000378455.4	BCOR	-	0.352371	1.51992	1	60,	0	5109	cds
chr15	59063620	59064399	ENST00000450403.2	FAM63B	+	0.258226	1.17854	1	779,	0	1860	cds
chr19	54416082	54416202	ENST00000391767.1	CACNG7	+	0.295121	9.98664	1	120,	0	825	utr5, cds
chr9	71835848	71852050	ENST00000453658.2	TJP2	+	0.187068	1.09733	10	564,104,154,109,134,67,151,109,211,186,	0,4371,5089,6832,7048,8251,9149,13506,15095,16016	3060	cds
chr21	43160941	43161301	ENST00000544709.1	RIPK4	-	0.11995	1.21926	1	360,	0	2163	utr3, cds
chr22	31884711	31885810	ENST00000344710.5	EIF4ENIF1	-	0.273527	1.52944	2	20,131,	0,968	158	utr5
chr2	27849750	27850610	ENST00000324364.3	CCDC121	-	0.0676083	1.45902	1	860,	0	1327	cds, utr3
chr1	162782223	162782607	ENST00000367917.3	HSD17B7	+	0.275423	1.28967	1	384,	0	400	utr3
chr9	116077857	116078156	ENST00000341761.4	WDR31	-	0.310456	1.39959	1	299,	0	3530	utr3
chr16	69338614	69339004	ENST00000336278.4	SNTB2	+	0.146893	1.31859	1	390,	0	8131	utr3
chr4	106196924	106197285	ENST00000545826.1	TET2	+	0.102329	1.48555	1	361,	0	5633	utr3
chr16	66638654	66642270	ENST00000563672.1	CMTM3	+	0.179061	1.48555	2	201,59,	0,3557	111	cds, utr5
chr2	169312850	169313001	ENST00000305747.6	CERS6	+	0.0707946	1.85703	1	151,	0	1152	utr5, cds
chr10	20571202	20571263	ENST00000377252.4	PLXDC2	+	0.470977	2.09943	1	61,	0	10040	utr3
chr1	15755166	15755734	ENST00000375980.4	EFHD2	+	5.37032e-05	1.51257	1	568,	0	720	utr3, cds
chr2	48573423	48573889	ENST00000413569.1	FOXN2	+	0.0707946	1.43495	1	466,	0	740	cds
chr9	98248126	98270232	ENST00000421141.1	PTCH1	-	0.251768	1.35849	3	30,193,17,	0,20562,22089	359	utr5
chr7	64169601	64170650	ENST00000423627.1	ZNF107	+	0.141906	1.17121	1	1049,	0	2368	utr3
chr21	34635164	34635913	ENST00000404220.3	IFNAR2	+	0.0416869	1.43893	1	749,	0	2962	utr3
chr10	88718416	88722744	ENST00000348795.4	SNCG	+	0.00331131	1.43794	5	159,42,180,72,23,	0,973,1289,3944,4305	378	utr5, utr3, cds
chr11	64532834	64535156	ENST00000422298.2	SF1	-	3.16228e-05	1.26751	4	156,180,60,114,	0,1537,1829,2208	1299	utr3, cds
chr12	122862005	122864981	ENST00000540338.1	CLIP1	-	0.0194984	1.18263	2	502,67,	0,2909	4314	cds
chr4	144359208	144359744	ENST00000262994.4	GAB1	+	0.368978	1.16231	1	536,	0	2082	cds
chr11	101863546	101868732	ENST00000532077.1	KIAA1377	+	0.103039	2.44528	2	27,403,	0,4783	241	utr3, cds
chr1	113666560	113666980	ENST00000361127.5	LRIG2	+	0.279254	1.15509	1	420,	0	3195	utr3, cds
chr12	132562275	132562756	ENST00000389561.2	EP400	+	0.128233	1.19334	1	481,	0	2790	utr3
chr11	111598970	111599510	ENST00000304987.3	SIK2	+	0.362243	1.27279	1	540,	0	6727	utr3
chr5	5461678	5462546	ENST00000296564.7	KIAA0947	+	0.0218776	1.23371	1	868,	0	6798	cds
chr1	164529088	164761877	ENST00000540236.1	PBX1	+	0.247742	1.19416	3	162,74,147,	0,3386,232642	1260	cds
chr17	41132641	41132851	ENST00000361677.1	RUNDC1	+	0.270396	1.42504	1	210,	0	1839	cds
chr11	44129674	44129735	ENST00000533608.1	EXT2	+	0.0234423	1.66324	1	61,	0	2154	cds
chr1	61921312	61921403	ENST00000403491.3	NFIA	+	0.38815	1.21926	1	91,	0	7476	utr3
chr3	56627762	56650001	ENST00000326595.7	CCDC66	+	0.0891251	1.32685	5	7,85,162,145,52,	0,209,19854,21393,22187	2742	cds
chr1	33067582	33067733	ENST00000373510.4	ZBTB8A	+	0.325837	4	1	151,	0	5523	utr3
chr22	50658981	50659191	ENST00000248846.5	TUBGCP6	-	0.334965	1.1607	1	210,	0	5457	cds
chr22	30064374	30090991	ENST00000338641.4	NF2	+	0.00776247	1.18591	7	61,123,218,106,128,163,251,	0,3440,4883,6450,9810,13053,26366	1785	utr3, cds
chr17	7833666	7833841	ENST00000303731.4	TRAPPC1	-	0.0645654	1.16797	1	175,	0	260	utr3
chr7	94919496	94919737	ENST00000433360.1	PPP1R9A	+	0.409261	3.53081	1	241,	0	4122	utr3, cds
chr17	1474055	1474236	ENST00000301335.5	SLC43A2	-	0.0977237	14.0257	1	181,	0	6340	utr3
chr15	58004238	58006943	ENST00000380569.2	GCOM1	+	0.283139	1.1321	2	148,210,	0,2495	1650	utr3, cds
chr22	18028541	18028751	ENST00000400573.5	CECR2	+	0.422669	3.50642	1	210,	0	4326	cds
chr18	76856608	76870403	ENST00000426216.2	ATP9B	+	0.234423	2.25012	2	41,49,	0,13746	3441	cds
chr20	62331098	62331218	ENST00000609142.1	ARFRP1	-	0.0199526	1.66324	1	120,	0	1122	utr3
chr2	222428854	222429031	ENST00000541600.1	EPHA4	-	0.0204174	8.63383	1	177,	0	448	cds
chr5	179044809	179045044	ENST00000519033.1	HNRNPH1	-	0.0831764	1.1042	2	124,55,	0,180	555	cds
chr19	1026719	1032602	ENST00000562075.2	CNN2	+	6.30957e-08	1.36131	4	4,122,67,45,	0,4350,5671,5838	160	cds, utr5
chr3	48501982	48502073	ENST00000346691.4	ATRIP	+	0.205116	2.08493	1	91,	0	2292	cds
chr2	44428373	44445131	ENST00000378551.2	PPM1B	+	0.105196	1.11188	3	811,118,26,	0,7975,16732	1161	cds
chr19	9056609	9057329	ENST00000397910.4	MUC16	-	0.334195	2.60268	1	720,	0	43521	cds
chr10	101152706	101153066	ENST00000370528.3	CNNM1	+	0.398107	3.5801	1	360,	0	2815	utr3
chr7	87563625	87563806	ENST00000439864.1	ADAM22	+	0.145546	3.34035	1	181,	0	1026	utr5, cds
chr19	57036530	57036651	ENST00000308031.5	ZNF471	+	0.371535	5.50217	1	121,	0	1878	cds
chr4	3433183	3433574	ENST00000336727.3	RGS12	+	0.120226	1.48555	1	391,	0	1208	utr3
chr5	56218338	56219329	ENST00000381199.3	MIER3	-	0.180717	1.14314	1	991,	0	1650	utr3, cds
chr9	35682010	35689910	ENST00000329305.2	TPM2	-	0.000457088	1.14155	9	150,70,63,76,71,118,134,126,210,	0,2232,2474,2718,3255,3420,3633,7132,7690	852	utr3, utr5, cds
chr22	19025619	19026427	ENST00000263196.7	DGCR2	-	0.0018197	1.35754	1	808,	0	1650	utr3, cds
chr21	35889919	35890489	ENST00000481448.1	RCAN1	-	0.0104713	1.50943	1	570,	0	726	utr3, cds
chr1	155851846	155851966	ENST00000368324.4	SYT11	+	0.459198	3.16017	1	120,	0	3694	utr3
chr3	149684248	149686242	ENST00000490975.1	PFN2	-	0.131826	1.20916	2	125,53,	0,1941	414	cds, utr3
chr2	65659101	65659311	ENST00000356388.4	SPRED2	-	0.0977237	1.55079	1	210,	0	1254	utr5, cds
chr9	112918653	112924399	ENST00000374530.3	PALM2-AKAP2	+	0.381066	1.78881	2	124,26,	0,5720	3309	cds
chrX	54521940	54522031	ENST00000375135.3	FGD1	-	0.349945	5.9794	1	91,	0	734	utr5
chr9	133748371	133750412	ENST00000372348.2	ABL1	+	0.127057	1.30315	2	53,158,	0,1883	3447	cds
chr17	13980345	14063225	ENST00000536205.1	COX10	+	0.334965	1.43694	2	28,32,	0,82848	753	cds
chr21	45106695	45110251	ENST00000340648.4	RRP1B	+	0.105196	1.13446	3	121,725,83,	0,701,3473	2274	cds
chr5	37176036	37180204	ENST00000274258.7	C5orf42	-	0.192752	1.39281	4	52,80,83,86,	0,1686,3426,4082	6285	cds
chr14	69865677	69866037	ENST00000336643.5	SLC39A9	+	0.0380189	1.36131	1	360,	0	678	utr5
chr1	36202672	36209096	ENST00000318121.3	CLSPN	-	0.00128825	1.60659	8	4,83,106,128,122,165,101,41,	0,267,920,1383,2064,2293,6069,6383	4017	cds
chr19	45406586	45406946	ENST00000252487.5	TOMM40	+	0.00912011	1.29146	1	360,	0	523	utr3
chr4	1160897	1161165	ENST00000290902.5	SPON2	-	0.000346737	4.59479	1	268,	0	543	utr3
chr14	39617015	39617432	ENST00000330149.5	TRAPPC6B	-	0.0812831	1.37459	1	417,	0	2541	utr3
chr1	19232059	19232150	ENST00000455833.2	IFFO2	-	0.212814	1.58337	1	91,	0	4283	utr3
chr2	165578672	165578966	ENST00000194871.6	COBLL1	-	0.269153	1.20999	2	149,32,	0,262	3699	cds
chr1	27022553	27056253	ENST00000324856.7	ARID1A	+	0.0245471	1.29325	2	1478,112,	0,33588	6855	utr5, cds
chr6	170121143	170124027	ENST00000366780.4	PHF10	-	0.0234423	2.07053	2	64,87,	0,2797	1488	cds
chr11	93460521	93461982	ENST00000531700.1	KIAA1731	+	0.110917	1.27544	2	282,136,	0,1325	2343	cds
chr19	50391761	50392001	ENST00000221543.5	TBC1D17	+	0.00389045	2.18859	1	240,	0	123	cds, utr3
chr2	77746613	77746704	ENST00000409282.1	LRRTM4	-	0.31842	9.00047	1	91,	0	1557	cds
chr18	8813073	8813224	ENST00000306285.7	SOGA2	+	0.0660693	2.04202	1	151,	0	2928	cds
chr19	9763673	9767226	ENST00000537617.1	ZNF562	-	0.00104713	1.55725	2	881,4,	0,3549	414	cds, utr5
chr3	72937402	72937553	ENST00000389617.4	GXYLT2	+	0.31842	9.00047	1	151,	0	1329	cds
chr11	8933024	8941631	ENST00000299576.5	AKIP1	+	0.171396	1.11265	4	194,105,81,748,	0,3348,5809,7859	607	cds, utr3
chr2	54852035	54853125	ENST00000356805.4	SPTBN1	+	0.0147911	1.42504	2	64,57,	0,1033	7092	cds
chr15	42053962	42057153	ENST00000545763.1	MGA	+	0.12942	1.25006	3	86,234,70,	0,364,3121	8568	cds
chr12	1137248	1137459	ENST00000360905.4	ERC1	+	0.357273	1.13367	1	211,	0	3348	cds
chr22	21354060	21354564	ENST00000215742.4	THAP7	-	0.137721	1.19086	1	504,	0	111	cds, utr3
chr15	23048464	23048974	ENST00000561183.1	NIPA1	-	0.00301995	1.51887	1	510,	0	762	utr3, cds
chr20	50768624	50769523	ENST00000216923.4	ZFP64	-	0.000562341	1.57789	1	899,	0	2043	utr3, cds
chr1	38274140	38274289	ENST00000446260.2	C1orf122	+	0.116681	1.74594	1	149,	0	477	cds
chr17	1960271	1960629	ENST00000399849.3	HIC1	+	0.547016	1.74957	1	358,	0	2142	cds
chr19	5705879	5720125	ENST00000587365.1	LONP1	-	0.00416869	1.56049	3	79,6,411,	0,6594,13835	630	cds
chr19	17321560	17323555	ENST00000594824.1	MYO9B	+	0.0512861	1.17936	3	101,124,852,	0,899,1143	6471	utr3, cds
chr19	11942309	11942516	ENST00000457526.1	ZNF440	+	0.0162181	2.26577	1	207,	0	400	cds, utr5
chr17	18148686	18148971	ENST00000577398.2	FLII	-	0.103039	1.19748	2	47,103,	0,182	621	cds
chr21	34926618	34927667	ENST00000436227.1	SON	+	0.0436516	1.07998	1	1049,	0	4361	cds
chr1	243333026	243354521	ENST00000366542.1	CEP170	-	0.282488	1.089	5	30,150,294,164,202,	0,2972,16054,16534,21293	4752	cds
chrX	53652825	53654434	ENST00000424562.1	HUWE1	-	0.0389045	1.45801	2	164,74,	0,1535	682	cds
chr3	99536850	99879299	ENST00000463526.1	CMSS1	+	0.0870964	1.4025	4	37,75,89,26,	0,233225,328966,342423	320	cds, utr5
chr2	201822144	201822801	ENST00000457595.1	ORC2	-	0.124738	1.51467	2	123,49,	0,608	217	cds
chr15	65849085	65851067	ENST00000562832.1	PTPLAD1	+	0.282488	1.07699	2	156,50,	0,1932	371	cds, utr5
chr1	11347564	11347744	ENST00000376810.5	UBIAD1	+	0.157398	2.07053	1	180,	0	2306	utr3
chr7	148910811	148922059	ENST00000262085.3	ZNF282	+	4.57088e-07	1.68646	2	95,1156,	0,10092	2013	utr3, cds
chr19	4174582	4174941	ENST00000337491.2	SIRT6	-	0.0977237	1.41323	1	359,	0	1065	utr3, cds
chr11	47307037	47308029	ENST00000407859.3	MADD	+	0.074131	1.53794	2	104,46,	0,946	4695	cds
chr10	104391525	104391705	ENST00000369902.3	SUFU	+	0.17338	1.50838	1	180,	0	3383	utr3
chr1	204986502	204986563	ENST00000367172.4	NFASC	+	0.454988	4	1	61,	0	6285	utr3
chr5	134223448	134223685	ENST00000508779.1	TXNDC15	+	0.134276	1.35285	1	237,	0	1031	cds
chr4	41621453	41648715	ENST00000508501.1	LIMCH1	+	0.116413	1.12194	5	4,36,127,158,214,	0,19495,25063,26686,27048	3168	cds
chr10	75238351	75255782	ENST00000394828.2	PPP3CB	-	0.269153	1.14393	3	30,201,220,	0,723,17211	1545	utr5, cds
chr17	33329024	33329737	ENST00000378526.4	LIG3	+	0.328852	1.20916	2	99,51,	0,662	3027	cds
chr7	55272973	55274561	ENST00000275493.2	EGFR	+	2.51189e-12	1.4103	1	1588,	0	3630	utr3, cds
chr16	3333683	3333892	ENST00000573578.1	ZNF263	+	0.457088	1.09126	1	209,	0	313	cds, utr5
chr17	48833064	48833574	ENST00000505658.1	LUC7L3	+	0.310456	1.14631	1	510,	0	5555	utr3
chr18	13681710	13726442	ENST00000402563.1	FAM210A	-	0.104232	1.24574	2	394,115,	0,44617	292	cds, utr5
chr17	56572923	56573581	ENST00000579925.1	MTMR4	-	0.0263027	1.30858	1	658,	0	3414	cds
chr4	89668863	89670941	ENST00000395002.2	FAM13A	-	0.283792	1.51257	3	139,82,20,	0,1239,2058	2007	cds
chr1	48918718	48937725	ENST00000371847.3	SPATA6	-	0.188365	2.28153	2	85,96,	0,18911	1464	utr5, cds
chr11	62648534	62648685	ENST00000377892.1	SLC3A2	+	0.0380189	1.14393	1	151,	0	1983	cds
chr7	151833328	151833839	ENST00000360104.3	KMT2C	-	0.304789	1.09657	1	511,	0	3862	utr3
chr12	51173966	51189756	ENST00000262053.3	ATF1	+	0.21727	1.38127	2	55,65,	0,15725	813	cds
chr3	67053941	67054061	ENST00000484414.1	KBTBD8	+	0.422669	4.50023	1	120,	0	499	cds
chr13	77460239	77460390	ENST00000317765.2	KCTD12	-	0.126765	3.81055	1	151,	0	257	cds, utr5
chr1	179076852	179077452	ENST00000507173.1	ABL2	-	0.0199526	1.46713	1	600,	0	3174	utr3, cds
chr4	184202039	184210616	ENST00000403733.3	WWC2	+	0.30761	1.08298	5	11,199,165,93,71,	0,1821,3339,5080,8506	3576	cds
chr2	192559768	192560188	ENST00000410026.2	NABP1	+	0.0851138	1.88426	1	420,	0	10894	utr3
chr15	72432198	72432796	ENST00000542035.2	SENP8	+	0.158489	1.38415	1	598,	0	703	cds, utr3
chr7	77166621	77221527	ENST00000248594.6	PTPN12	+	0.0123027	1.20164	6	341,109,77,96,39,26,	0,33773,44122,46250,48238,54880	2340	utr5, cds
chr17	26942108	26942169	ENST00000389003.3	KIAA0100	-	0.25293	1.15829	1	61,	0	6276	cds
chr19	53268703	53269003	ENST00000338230.3	ZNF600	-	0.201837	1.42208	1	300,	0	1395	cds, utr3
chr6	155578790	155578969	ENST00000367166.4	TFB1M	-	0.178649	1.39862	1	179,	0	330	utr3
chr16	3536397	3536963	ENST00000407558.4	NAA60	+	7.07946e-05	1.79626	1	566,	0	1706	utr3
chr15	64067566	64067712	ENST00000558532.1	HERC1	-	0.304789	1.29504	1	146,	0	459	cds
chr3	46711692	46711901	ENST00000318962.4	ALS2CL	-	0.168267	1.428	1	209,	0	1798	utr3
chr11	57529298	57529419	ENST00000399050.4	CTNND1	+	0.28119	1.21841	1	121,	0	536	utr5
chr6	41889313	41898382	ENST00000230340.4	BYSL	+	0.0398107	1.24833	4	255,163,139,10,	0,5798,8556,9059	1311	cds
chr11	64532821	64535172	ENST00000334944.5	SF1	-	8.70964e-06	1.25266	5	169,205,180,60,130,	0,601,1550,1842,2221	1914	utr3, cds
chr3	48603716	48610638	ENST00000454817.1	COL7A1	-	0.145211	1.07624	30	32,54,78,117,63,63,54,54,81,36,72,72,57,36,36,45,60,36,72,108,60,36,45,45,42,36,69,81,36,32,	0,226,376,623,844,1290,1426,1554,1806,2215,2500,3091,3308,3441,3596,3850,3991,4181,4355,4577,4817,4959,5717,5843,6096,6219,6387,6578,6737,6890	8736	cds
chr1	200521944	200522573	ENST00000367350.4	KIF14	-	0.281838	1.15429	1	629,	0	4944	utr3, cds
chr12	101017676	101018697	ENST00000547754.1	GAS2L3	+	0.0104713	1.35379	1	1021,	0	2082	utr3, cds
chr5	56471923	56542210	ENST00000506184.2	GPBP1	+	0.017378	1.14552	6	304,120,124,224,67,84,	0,37977,54749,55001,59869,70203	1105	cds, utr5
chr1	208199780	208200080	ENST00000367033.3	PLXNA2	-	0.208449	3.55537	1	300,	0	5004	utr3
chr6	131466486	131466547	ENST00000431975.2	AKAP7	+	0.406443	2.67586	1	61,	0	1044	cds
chr1	151584766	151611471	ENST00000458013.2	SNX27	+	0.0102329	1.8264	2	222,108,	0,26597	1623	cds
chr11	66610643	66610793	ENST00000540737.1	C11orf80	+	0.00165959	3.34035	1	150,	0	1533	utr3, cds
chr17	2240945	2241006	ENST00000574563.1	SGSM2	+	0.376704	1.66671	1	61,	0	2961	utr5, cds
chr20	62522777	62522898	ENST00000358548.4	TPD52L2	+	0.00371535	1.36226	1	121,	0	1603	utr3
chr22	41573145	41575182	ENST00000263253.7	EP300	+	0.106905	1.06851	1	2037,	0	7242	utr3, cds
chr12	14940305	14940396	ENST00000261167.2	WBP11	-	0.191426	1.18509	1	91,	0	1923	cds
chr3	40503114	40503771	ENST00000416518.1	RPL14	+	2.39883e-05	1.14552	2	38,340,	0,317	372	utr3, cds
chr12	53845915	53849670	ENST00000359282.5	PCBP2	+	5.88844e-08	1.23029	5	245,144,24,33,2,	0,2594,3215,3329,3753	993	utr5, cds
chr3	42706567	42706807	ENST00000505904.1	ZBTB47	+	0.391742	1.21672	1	240,	0	1259	utr3
chr16	69727063	69730290	ENST00000354436.2	NFAT5	+	0.0169824	1.10038	3	1079,244,28,	0,1975,3199	8318	cds, utr3
chr16	29997896	29998345	ENST00000308893.4	TAOK2	+	0.00316228	1.67365	1	449,	0	3705	cds
chr7	128431595	128432454	ENST00000472049.1	CCDC136	+	0.454988	4	2	10,131,	0,728	236	utr5
chr2	191373587	191373828	ENST00000409150.3	TMEM194B	-	0.0562341	1.80876	1	241,	0	4850	utr3
chr9	15470987	15472748	ENST00000481862.1	PSIP1	-	0.0501187	1.23713	2	187,119,	0,1642	111	cds, utr3
chr1	205271962	205272441	ENST00000367157.3	NUAK2	-	0.181552	1.86219	1	479,	0	1394	utr3
chr1	1017677	1018123	ENST00000421241.2	C1orf159	-	0.0562341	1.38703	1	446,	0	1073	utr3
chr4	23797206	23797356	ENST00000264867.2	PPARGC1A	-	0.328852	2.67586	1	150,	0	3804	utr3
chrY	1481724	1486992	ENSTR0000381333.4	ASMTL	-	0.325837	2.36199	2	23,127,	0,5141	1815	cds
chr1	167691255	167691434	ENST00000392121.3	MPZL1	+	0.0199526	1.71951	1	179,	0	357	utr5, cds
chr16	74496392	74506301	ENST00000422840.2	GLG1	-	0.0380189	1.11111	8	136,124,138,93,118,89,114,55,	0,861,3181,5261,6451,7490,8678,9854	3537	cds
chr1	203017390	203017741	ENST00000447715.2	PPFIA4	+	0.42658	4	2	48,43,	0,308	3555	cds
chr12	32260378	32260762	ENST00000550207.1	BICD1	+	0.0537032	1.6449	2	100,167,	0,217	644	cds, utr3
chr16	4524837	4559431	ENST00000575051.1	HMOX2	+	0.117761	1.08523	5	11,127,118,492,19,	0,30647,32058,32876,34575	199	cds, utr5
chr17	18149986	18150281	ENST00000545457.2	FLII	-	0.0030903	1.3113	2	156,55,	0,240	3642	cds
chr1	3732931	3746392	ENST00000378230.3	CEP104	-	0.00223872	1.55617	8	3,68,139,109,67,37,108,38,	0,6806,7056,9390,10002,10340,12898,13423	2775	cds
chr4	6695657	6698896	ENST00000296370.3	S100P	+	0.00891251	1.69349	2	140,277,	0,2962	864	cds, utr3, utr5
chr19	17714865	17715076	ENST00000519716.2	UNC13A	-	0.467735	2.8481	1	211,	0	4729	utr3
chr19	1470903	1471173	ENST00000238483.4	APC2	+	0.120226	8	1	270,	0	3034	utr3
chr20	61443859	61445054	ENST00000370461.1	OGFR	+	0.00323594	1.14631	1	1195,	0	1875	utr3, cds
chr5	134364242	134364510	ENST00000506438.1	PITX1	-	0.0125893	1.80751	1	268,	0	942	utr3, cds
chr2	113331337	113332666	ENST00000458012.2	POLR1B	+	0.0501187	1.43794	2	55,243,	0,1086	923	cds
chr12	7187602	7189410	ENST00000602480.1	C1R	-	0.000154882	1.55294	2	1003,75,	0,1733	326	cds, utr3
chr22	19838420	19838630	ENST00000405640.1	C22orf29	-	0.0234423	1.72309	1	210,	0	5024	utr3
chr19	58967851	58968571	ENST00000336614.4	ZNF324B	+	0.00234423	2.01391	1	720,	0	1632	utr3, cds
chr2	113146695	113146936	ENST00000409750.1	RGPD8	-	0.178238	2.08493	1	241,	0	4875	cds
chr12	54675179	54676008	ENST00000550994.1	HNRNPA1	+	0.00562341	1.089	3	107,147,135,	0,399,694	230	cds, utr5
chr19	39306061	39306179	ENST00000221418.4	ECH1	-	0.0234423	1.32225	1	118,	0	194	utr3
chr15	51790864	51791225	ENST00000543779.2	DMXL2	-	0.16293	1.27987	1	361,	0	9111	cds
chr5	53815151	53839537	ENST00000381410.4	SNX18	+	0.0323594	1.36699	2	252,529,	0,23857	1872	utr3, cds
chr6	43738548	43742114	ENST00000372077.4	VEGFA	+	0.0030903	1.44493	2	501,37,	0,3529	441	utr5, cds
chr19	57089331	57089511	ENST00000391709.3	ZNF470	+	0.431519	3.50642	1	180,	0	2151	cds
chr15	100268887	100269037	ENST00000344791.2	LYSMD4	-	0.345939	1.77769	1	150,	0	1721	utr3
chrX	10201710	10201831	ENST00000380833.4	CLCN4	+	0.241546	2.32947	1	121,	0	4079	utr3
chr3	184042106	184045652	ENST00000319274.6	EIF4G1	+	0.0213796	1.05731	10	29,237,105,160,101,103,103,233,119,35,	0,559,950,1161,1532,2208,2562,2897,3267,3511	4797	cds
chr22	36044651	36056312	ENST00000409652.4	APOL6	+	0.0457088	1.17283	3	19,97,1651,	0,7774,10010	276	cds, utr3, utr5
chr1	221874885	221875155	ENST00000323825.3	DUSP10	-	0.28119	2.9897	1	270,	0	991	utr3
chr22	22841982	22842192	ENST00000406426.1	ZNF280B	-	0.379315	4	1	210,	0	2446	cds, utr3
chr7	143548557	143549274	ENST00000479870.1	FAM115A	-	0.135831	1.17854	1	717,	0	2761	utr3
chr12	117583536	117583952	ENST00000550180.1	FBXO21	-	0.00588844	1.55725	1	416,	0	1513	utr3, cds
chr2	70164451	70165361	ENST00000435990.1	MXD1	+	0.0831764	1.78509	2	75,133,	0,777	545	cds
chr3	135870066	135913247	ENST00000434835.2	MSL2	-	0.195884	1.07998	2	1514,11,	0,43170	240	cds, utr5
chr6	7286942	7287332	ENST00000244763.4	SSR1	-	0.25293	1.4025	1	390,	0	8724	utr3
chr14	55408237	55423756	ENST00000421192.1	WDHD1	-	0.18197	1.18345	4	171,139,134,5,	0,2812,14041,15514	3018	cds
chr5	37176026	37180224	ENST00000508244.1	C5orf42	-	0.224388	1.31951	4	62,80,83,106,	0,1696,3436,4092	9591	cds
chr19	7678000	7680563	ENST00000160298.4	CAMSAP3	+	0.011749	2.31338	3	49,140,260,	0,2068,2303	3747	cds
chr12	53551773	53552426	ENST00000379843.3	CSAD	-	0.244343	1.15669	1	653,	0	1038	utr3, cds
chr10	123970596	123976180	ENST00000505639.1	TACC2	+	0.273527	1.16473	4	76,212,61,39,	0,415,4309,5545	567	cds
chr15	52521466	52531982	ENST00000261839.7	MYO5C	-	0.251189	1.27015	5	44,64,94,165,53,	0,3352,6400,8212,10463	5226	cds
chr10	75238351	75255782	ENST00000394829.2	PPP3CB	-	0.269153	1.14393	3	30,201,220,	0,723,17211	1575	utr5, cds
chr17	79783878	79784028	ENST00000457257.1	AC174470.1	-	0.189671	2.54912	1	150,	0	587	cds, utr5
chr10	75567353	75570562	ENST00000309979.6	NDST2	-	0.32434	1.08749	2	1134,6,	0,3203	2649	utr5, cds
chr22	26897903	26902789	ENST00000407690.1	TFIP11	-	0.164437	1.19003	4	115,128,157,49,	0,1728,4365,4837	2511	cds
chr1	109793328	109793718	ENST00000271332.3	CELSR2	+	0.294442	1.1487	1	390,	0	8769	cds
chr8	124140750	124162326	ENST00000309336.3	TBC1D31	+	0.145546	1.20247	7	3,153,136,93,141,139,51,	0,555,1687,5603,12250,16206,21525	3003	cds
chr18	12311049	12325392	ENST00000317702.5	TUBB6	+	0.00229087	1.21504	2	3,327,	0,14016	1338	cds
chr13	96234469	96238346	ENST00000347108.3	DZIP1	-	0.382825	1.07773	3	98,175,87,	0,2520,3790	2601	utr3, cds
chr1	1250961	1259994	ENST00000411962.1	CPSF3L	-	0.0229087	1.75808	3	37,107,34,	0,7599,8999	65	cds, utr5
chr16	28875354	28875564	ENST00000395532.4	SH2B1	+	0.370681	1.24487	1	210,	0	371	utr5
chr1	212988506	212989068	ENST00000527693.1	TATDN3	+	0.0912011	1.41128	1	562,	0	824	utr3
chr11	60704021	60704614	ENST00000540112.1	TMEM132A	+	0.10617	1.18674	1	593,	0	1675	utr3
chr16	89940227	89960157	ENST00000263346.8	TCF25	+	0.025704	1.12117	7	40,162,75,119,66,83,22,	0,9531,10762,12028,13832,18373,19908	2028	cds
chr11	64571076	64571255	ENST00000312049.6	MEN1	-	0.0338844	1.46003	1	179,	0	821	utr3
chr11	67132787	67135050	ENST00000528474.1	CLCF1	-	0.0239883	1.69819	2	314,120,	0,2143	645	cds
chr16	70190402	70191087	ENST00000542659.1	PDPR	+	0.00512861	1.27456	1	685,	0	672	utr3, cds
chr14	23344871	23344961	ENST00000551466.1	LRP10	+	0.210863	1.22349	1	90,	0	1372	cds
chr15	78562874	78567867	ENST00000446172.2	DNAJA4	+	0.190546	1.16312	4	145,105,228,28,	0,2562,3664,4965	1110	cds
chr6	43400775	43400836	ENST00000244533.3	ABCC10	+	0.0288403	2.9897	1	61,	0	4392	cds
chr1	38326845	38327174	ENST00000373027.1	INPP5B	-	0.422669	1.20414	1	329,	0	1621	utr3
chr12	32832370	32861094	ENST00000553257.1	DNM1L	+	0.170216	1.14949	5	29,148,39,47,8,	0,21978,26388,27930,28716	2247	cds
chr19	58132756	58132996	ENST00000396161.5	ZNF134	+	0.223872	1.22519	1	240,	0	1956	cds, utr3
chr1	54564518	54564938	ENST00000234827.1	TCEANC2	+	0.16788	1.36699	1	420,	0	3273	utr3
chr1	221874884	221875152	ENST00000366899.3	DUSP10	-	0.207491	3.50642	1	268,	0	991	utr3
chr12	113633304	113645924	ENST00000299732.2	IQCD	-	0.30903	1.1607	2	390,682,	0,11938	1041	utr3, cds
chr16	70190377	70191068	ENST00000568530.1	PDPR	+	0.00933254	1.2518	1	691,	0	2637	utr3, cds
chr14	34985633	35005344	ENST00000250454.3	EAPP	-	0.164816	1.12506	5	159,111,118,96,45,	0,8269,12930,17016,19666	855	cds
chr7	131194235	131241338	ENST00000322985.9	PODXL	-	0.144877	1.23029	3	109,606,320,	0,1351,46783	1578	utr5, cds
chr7	91875667	91875758	ENST00000265742.3	ANKIB1	+	0.365595	1.42109	1	91,	0	376	utr5
chr1	26586252	26603988	ENST00000252992.4	CEP85	+	0.107399	1.13524	8	41,153,155,94,51,108,226,365,	0,8721,9698,11252,12259,15202,16773,17371	2286	utr3, cds
chr14	90722921	90730440	ENST00000543772.2	PSMC1	+	0.0676083	1.11729	5	23,54,125,186,56,	0,2582,6740,7084,7463	1101	utr5, cds
chr7	55540067	55540307	ENST00000428648.1	VOPP1	-	0.0213796	1.49071	1	240,	0	2244	utr3
chr20	62037660	62038139	ENST00000357249.2	KCNQ2	-	0.263633	6.54322	1	479,	0	2562	utr3, cds
chr12	123466246	123467247	ENST00000315580.5	ARL6IP4	+	0.0040738	1.13918	4	180,118,70,81,	0,257,769,920	236	cds, utr3
chr9	7798315	7798496	ENST00000358227.4	TMEM261	-	0.323594	1.09126	1	181,	0	2086	utr3
chr2	145156421	145156602	ENST00000539609.3	ZEB2	-	0.389045	4.19887	1	181,	0	3570	cds
chr2	121749658	121749809	ENST00000361492.4	GLI2	+	0.274789	11.0043	1	151,	0	1980	utr3
chr14	51134719	51134779	ENST00000556735.1	SAV1	-	0.287078	1.41814	1	60,	0	330	utr5
chr14	75230427	75249002	ENST00000238571.3	YLPM1	+	0.0870964	1.1088	4	638,237,184,377,	0,14722,16680,18198	5466	cds
chr16	71509217	71509843	ENST00000288177.5	ZNF19	-	0.124738	1.64376	1	626,	0	1374	cds
chr3	184039195	184040652	ENST00000350481.5	EIF4G1	+	0.240991	1.02023	4	696,89,187,44,	0,954,1136,1413	4305	cds
chr6	152737573	152737634	ENST00000265368.4	SYNE1	-	0.515229	2.75108	1	61,	0	26391	cds
chr19	583372	583493	ENST00000545507.2	BSG	+	0.0288403	1.12117	1	121,	0	752	utr3
chr1	28856369	28856430	ENST00000434290.1	RCC1	+	0.0338844	1.78633	1	61,	0	818	cds
chr10	31134221	31134281	ENST00000442986.1	ZNF438	-	0.42462	3.34035	1	60,	0	2484	cds
chr11	63676458	63676727	ENST00000408948.3	MARK2	+	0.0870964	1.23456	1	269,	0	2073	utr3, cds
chr12	52448397	52448788	ENST00000243050.1	NR4A1	+	0.0851138	1.65979	1	391,	0	1794	cds
chr16	47177500	47177620	ENST00000303155.5	NETO2	-	0.0794328	1.78757	1	120,	0	1554	utr5, cds
chr5	17217817	17276317	ENST00000322611.3	BASP1	+	0.0141254	1.09126	2	102,1001,	0,57499	260	cds, utr3, utr5
chr17	4883615	4883885	ENST00000358183.4	CAMTA2	-	0.11324	1.33793	1	270,	0	3585	cds
chr21	44333203	44333354	ENST00000340344.4	NDUFV3	+	0.647143	1.3333	1	151,	0	4286	utr3
chr6	17764042	17764103	ENST00000259711.6	KIF13A	-	0.279898	4.50023	1	61,	0	420	utr3
chr3	75786783	75786903	ENST00000478296.1	ZNF717	-	0.445656	3.41054	1	120,	0	2592	cds
chr19	37117554	37117734	ENST00000435416.1	ZNF382	+	0.301995	2.25012	1	180,	0	1647	cds
chr18	29867967	29868057	ENST00000269209.6	GAREM	-	0.428549	1.28699	1	90,	0	2628	cds
chr15	65938006	65944038	ENST00000546330.1	SLC24A1	+	0.169824	1.43893	3	35,561,31,	0,4713,6001	3243	cds
chr19	1469380	1469530	ENST00000233607.2	APC2	+	0.368129	4.99332	1	150,	0	6909	cds
chr16	85008085	85008505	ENST00000313732.4	ZDHHC7	-	0.0060256	1.32869	1	420,	0	2165	utr3
chr5	175810960	175811283	ENST00000507413.1	NOP16	-	0.192752	1.12662	1	323,	0	224	cds, utr3
chr1	205779745	205782154	ENST00000367137.3	SLC41A1	-	0.0331131	1.38415	2	470,219,	0,2190	1015	utr5
chr16	28548664	28550318	ENST00000324873.6	NUPR1	-	0.236048	1.11034	3	326,150,202,	0,662,1452	267	cds, utr3, utr5
chr1	55246578	55246818	ENST00000371276.4	TTC22	-	0.138357	4.16986	1	240,	0	1534	utr3
chr3	9876844	9877024	ENST00000547186.1	TTLL3	+	0.35156	1.25701	1	180,	0	2316	cds
chr22	41575870	41576081	ENST00000263253.7	EP300	+	0.142233	1.37841	1	211,	0	1124	utr3
chr6	36891227	36891705	ENST00000359359.2	C6orf89	+	0.0794328	1.24574	1	478,	0	1117	utr3
chr22	50906829	50913394	ENST00000390679.3	SBF1	-	0.00645654	2.42839	2	61,180,	0,6385	5601	utr5, cds
chr3	63981313	63985382	ENST00000398590.3	ATXN7	+	4.36516e-05	1.55294	3	846,67,257,	0,1983,3812	2835	utr3, cds
chr6	149925875	149944256	ENST00000420200.1	KATNA1	-	0.25704	1.40737	2	43,18,	0,18363	633	cds
chr11	47307043	47308005	ENST00000395344.3	MADD	+	0.0794328	1.59328	2	98,22,	0,940	4623	cds
chr7	74125404	74143180	ENST00000346152.4	GTF2I	+	0.113501	1.14155	4	36,60,57,57,	0,3772,5809,17719	2931	cds
chr19	47634145	47653603	ENST00000600753.1	SAE1	+	0.134586	1.13524	2	140,145,	0,19313	270	cds, utr5
chr16	70194404	70195184	ENST00000288050.4	PDPR	+	0.0457088	1.19168	1	780,	0	4405	utr3
chr7	129710419	129756320	ENST00000463413.1	KLHDC10	+	0.21928	1.40737	2	230,36,	0,45865	409	utr5, cds
chr6	26394892	26394982	ENST00000356709.4	BTN2A2	+	0.476431	1.74957	1	90,	0	1910	utr3
chr17	4447788	4448943	ENST00000381556.2	MYBBP1A	-	0.176198	1.08673	5	153,171,150,87,39,	0,257,532,765,1116	3996	cds
chr1	62163806	62163896	ENST00000371177.2	TM2D1	-	0.306196	3.50642	1	90,	0	2647	utr3
chr3	170584012	170584073	ENST00000295830.8	RPL22L1	-	0.387258	1.26751	1	61,	0	1508	utr3
chr14	93154800	93155339	ENST00000216487.7	RIN3	+	0.0223872	2.02792	1	539,	0	745	utr3
chr8	54882971	54935000	ENST00000521604.2	TCEA1	-	0.040738	1.09429	9	52,147,155,57,146,88,106,63,378,	0,8613,13951,16557,17702,23256,29533,40018,51651	903	utr5, cds
chr16	315915	316124	ENST00000399932.3	ITFG3	+	0.196336	1.19914	1	209,	0	1106	utr3
chr15	45460060	45460204	ENST00000558294.1	SHF	-	0.352371	5.35171	1	144,	0	488	utr3, cds
chr20	35431377	35431437	ENST00000456801.2	SOGA1	-	0.234423	1.50004	1	60,	0	3792	cds
chr20	61492515	61492726	ENST00000335351.3	TCFL5	-	0.1	1.72668	1	211,	0	1500	cds
chr9	37503224	37503550	ENST00000442009.2	POLR1E	+	0.0338844	1.42405	1	326,	0	354	utr3
chr18	32838095	32838155	ENST00000355632.4	ZNF397	+	0.153109	3.65533	1	60,	0	1292	utr3
chr22	31491572	31492845	ENST00000347557.2	SMTN	+	0.11508	2.05623	2	23,127,	0,1146	2751	cds
chr14	69259805	69260045	ENST00000336440.3	ZFP36L1	-	0.194089	1.75808	1	240,	0	1798	utr5
chr1	878050	879102	ENST00000455979.1	SAMD11	+	0.020893	1.49692	3	388,125,25,	0,582,1027	1622	cds
chr19	15472623	15483096	ENST00000269701.2	AKAP8	-	0.00177828	1.60547	6	10,142,88,34,47,68,	0,297,6422,8333,10139,10405	2076	cds
chr3	53125694	53125874	ENST00000296292.3	RFT1	-	0.136773	1.45196	1	180,	0	3423	utr3
chr9	128104534	128109144	ENST00000312123.9	GAPVD1	+	0.413048	1.08673	2	44,47,	0,4563	4317	cds
chr15	42041731	42050001	ENST00000389936.4	MGA	+	0.0457088	1.18509	3	1082,131,16,	0,4903,8254	9078	cds
chr12	110572773	110641727	ENST00000242591.5	IFT81	+	0.116145	1.11884	10	45,111,85,164,96,147,150,129,90,59,	0,358,1807,8413,11984,27950,45453,55951,57648,68895	2028	cds
chr13	67801777	67802617	ENST00000377865.2	PCDH9	-	0.0190546	11.3137	1	840,	0	3711	utr5, cds
chr4	124319369	124323374	ENST00000507703.1	SPRY1	+	0.18281	1.18345	2	299,683,	0,3322	384	cds, utr5
chr6	4935780	4935960	ENST00000440139.1	CDYL	+	0.0616595	1.79129	1	180,	0	513	cds
chr2	152976925	152977045	ENST00000263904.4	STAM2	-	0.334195	1.21926	1	120,	0	3776	utr3
chr15	56207752	56208081	ENST00000506154.1	NEDD4	-	0.292415	1.93992	1	329,	0	3909	cds
chr16	89940247	89960175	ENST00000561958.1	TCF25	+	0.0831764	1.08749	7	20,162,75,119,30,83,40,	0,9511,10742,12008,13812,18353,19888	701	cds
chr2	164467456	164467637	ENST00000333129.3	FIGN	-	0.431519	2.18859	1	181,	0	2277	cds
chr4	187509960	187510285	ENST00000507105.1	FAT1	-	0.0263027	1.29415	1	325,	0	854	cds
chr20	62331094	62331213	ENST00000440854.1	ARFRP1	-	0.0190546	1.66902	1	119,	0	1957	utr3
chr19	19287714	19287953	ENST00000462790.3	MEF2BNB	-	0.191426	1.33886	1	239,	0	600	utr3
chr15	65916745	65917282	ENST00000546330.1	SLC24A1	+	0.209411	1.36415	1	537,	0	3243	cds
chr3	141163880	141165466	ENST00000514251.1	ZBTB38	+	0.00501187	1.23371	1	1586,	0	3585	utr3, cds
chr11	110449798	110450576	ENST00000260283.4	ARHGAP20	-	0.268534	1.44894	1	778,	0	3573	utr3, cds
chr22	22841980	22842191	ENST00000360412.2	ZNF280B	-	0.374111	4.08405	1	211,	0	3321	cds, utr3
chr1	44440648	44441995	ENST00000236067.4	ATP6V0B	+	3.89045e-05	1.80751	3	131,84,22,	0,1113,1325	185	cds, utr5
chr12	107379136	107379227	ENST00000552029.1	MTERFD3	-	0.548277	1.06614	1	91,	0	2069	utr5
chr19	5244002	5245864	ENST00000353284.2	PTPRS	-	0.00616595	1.26927	2	491,78,	0,1784	4503	cds
chr8	81889111	81897131	ENST00000220597.4	PAG1	-	0.215774	15.0324	3	30,60,121,	0,3558,7899	1296	cds
chr9	133760263	133760771	ENST00000372348.2	ABL1	+	4.7863e-08	2.15846	1	508,	0	3447	cds
chr11	93460520	93461983	ENST00000411936.1	KIAA1731	+	0.117761	1.26663	2	283,137,	0,1326	7806	cds
chr15	64067579	64067730	ENST00000443617.2	HERC1	-	0.244906	1.40542	1	151,	0	14583	cds
chr16	103842	107639	ENST00000293861.3	SNRNP25	+	0.2208	1.08147	5	216,91,106,75,554,	0,1616,1934,2696,3243	1007	cds, utr3, utr5
chr7	100273437	100274388	ENST00000431068.1	GNB2	+	1.09648e-08	1.66786	4	36,146,39,73,	0,362,720,878	213	cds, utr5
chr11	71718425	71729540	ENST00000358965.6	NUMA1	-	7.58578e-08	1.1479	10	56,158,219,120,69,3366,123,141,118,99,	0,1308,1587,1888,3406,5515,9028,10307,10803,11016	6303	cds
chr12	109972589	109972800	ENST00000342494.3	UBE3B	+	0.125026	1.40542	1	211,	0	1923	utr3
chr5	133483171	133483411	ENST00000395023.1	TCF7	+	0.0338844	2.12874	1	240,	0	1929	utr3
chr17	42266738	42266798	ENST00000587989.1	TMUB2	+	0.387258	1.19997	1	60,	0	963	cds
chr4	40817792	40818059	ENST00000504305.1	APBB2	-	0.325087	1.16716	1	267,	0	349	utr3
chr12	51173977	51189705	ENST00000552510.1	ATF1	+	0.306196	1.47325	2	44,14,	0,15714	511	cds
chr10	27333114	27340293	ENST00000376070.3	ANKRD26	-	0.292415	1.17609	4	5,171,179,306,	0,2167,4615,6873	3801	cds
KB021647.1	120079	122516	ENST00000604940.1	CNOT3	+	0.178238	1.18838	4	105,134,57,2,	0,197,888,2435	2259	cds
chr3	184042091	184045670	ENST00000435046.2	EIF4G1	+	0.0177828	1.05922	10	44,237,105,160,101,103,103,233,119,53,	0,574,965,1176,1547,2223,2577,2912,3282,3526	4209	cds
chr20	49510588	49547750	ENST00000396029.3	ADNP	-	0.00060256	1.25527	5	461,93,113,175,388,	0,7965,9837,34599,36774	568	cds, utr5
chr19	1271188	1272463	ENST00000589660.1	CIRBP	+	0.0123027	1.15109	5	57,139,82,71,38,	0,139,361,791,1237	202	cds, utr3
chr5	139028085	139059962	ENST00000302517.3	CXXC5	+	0.00239883	3.91768	2	345,14,	0,31863	714	utr5
chr14	69520271	69521614	ENST00000554215.1	DCAF5	-	0.0162181	1.18427	1	1343,	0	2580	utr3, cds
chr12	6709027	6709441	ENST00000357008.2	CHD4	-	0.0776247	1.15829	2	151,59,	0,355	5736	cds
chr2	233680436	233684692	ENST00000440945.1	GIGYF2	+	0.017378	1.32042	3	11,162,156,	0,1144,4100	2508	cds
chr9	131938696	131940094	ENST00000372491.2	IER5L	-	0.0001	1.35472	1	1398,	0	1285	cds, utr3
chr5	140966690	140998592	ENST00000253811.6	DIAPH1	-	0.0138038	1.43594	3	74,27,228,	0,1100,31674	3819	utr5, cds
chr2	179981438	179981499	ENST00000428443.3	SESTD1	-	0.430527	1.57135	1	61,	0	2088	cds
chr12	3392644	3392705	ENST00000537971.1	TSPAN9	+	0.358922	1.43794	1	61,	0	3451	utr3
chr10	15150433	15150584	ENST00000378165.4	NMT2	-	0.463447	1.35754	1	151,	0	1332	utr3
chr3	44794727	44803004	ENST00000296121.4	KIAA1143	-	0.0354813	1.38511	3	317,145,18,	0,988,8259	4598	cds, utr3
chr19	46318692	46319833	ENST00000245934.7	SYMPK	-	0.00588844	1.41519	3	263,333,94,	0,416,1047	3822	utr3, cds
chr11	404788	404908	ENST00000331563.2	PKP3	+	0.0630957	1.40347	1	120,	0	342	utr3
chr6	75798879	75807013	ENST00000416123.2	COL12A1	-	0.0537032	1.67481	6	11,189,67,36,72,45,	0,946,2159,2326,5944,8089	8961	cds
chr12	42729726	42749012	ENST00000546750.1	PPHLN1	+	0.222844	1.12506	3	50,165,50,	0,15960,19236	484	cds
chr1	20881125	20881453	ENST00000332947.4	FAM43B	+	0.0323594	3.83706	1	328,	0	1059	utr3
chr22	41648958	41652244	ENST00000407260.4	RANGAP1	-	0.00758578	1.20916	4	37,187,85,50,	0,1353,3066,3236	1596	cds
chr16	87363648	87364758	ENST00000311635.7	FBXO31	-	1.23027e-05	1.69349	1	1110,	0	4304	utr3
chr12	6806643	6806903	ENST00000542740.1	PIANP	-	0.454988	2.9897	1	260,	0	332	cds
chr14	93185151	93214957	ENST00000555699.1	LGMN	-	0.0218776	1.58447	3	38,167,124,	0,13842,29682	1116	utr5, cds
chr14	105268984	105269075	ENST00000342537.7	ZBTB42	+	0.374973	2	1	91,	0	2249	utr3
chr11	47488363	47489143	ENST00000395290.2	CELF1	-	0.0147911	1.1704	1	780,	0	6201	utr3
chr16	57697502	57697832	ENST00000562631.1	GPR56	+	0.234963	1.91189	1	330,	0	1449	utr3
chr12	57980205	57980415	ENST00000455537.2	KIF5A	+	0.43451	3.20428	1	210,	0	2454	utr3
chr1	32672946	32673364	ENST00000291358.6	IQCC	+	0.267301	1.18756	1	418,	0	1398	cds
chr5	6625771	6633036	ENST00000506139.1	NSUN2	-	0.16293	1.13761	3	11,158,40,	0,6940,7225	2196	cds
chr20	17596620	17641058	ENST00000377807.2	RRBP1	-	0.00025704	1.14235	21	34,108,84,96,72,93,90,84,93,93,91,35,179,139,154,119,153,123,149,85,434,	0,756,2620,3657,4323,4739,5482,5714,5879,8600,9536,11372,11528,13847,17484,19570,20601,25821,27003,42629,44004	2931	cds
chr16	89799934	89800358	ENST00000568064.1	ZNF276	+	0.341979	1.25963	2	31,30,	0,394	1299	cds
chr11	6432083	6432291	ENST00000389906.2	APBB1	-	0.060256	3.55537	1	208,	0	2130	cds
chr11	130346021	130346262	ENST00000299164.2	ADAMTS15	+	0.107399	3.13834	1	241,	0	2819	utr3
chr16	69725776	69726227	ENST00000566899.1	NFAT5	+	0.0389045	1.1607	1	451,	0	4365	cds
chr11	74660334	74680666	ENST00000530257.1	SPCS2	+	0.000446684	1.40056	3	110,84,11,	0,15744,20321	471	cds
chr2	208463175	208463326	ENST00000432329.2	CREB1	+	0.200447	2.17347	1	151,	0	6376	utr3
chr10	79551415	79551655	ENST00000372391.2	DLG5	-	0.00275423	1.70291	1	240,	0	1652	utr3
chr17	46135853	46136241	ENST00000582155.1	NFE2L1	+	0.000288403	1.29684	1	388,	0	1752	cds
chr17	18154696	18155019	ENST00000379450.4	FLII	-	0.101625	1.20497	2	95,26,	0,297	3549	cds
chr3	49572748	49573048	ENST00000515359.2	DAG1	+	0.0501187	1.23114	1	300,	0	2419	utr3
chr12	113772381	113772532	ENST00000552014.1	SLC8B1	-	0.204174	1.50004	1	151,	0	516	utr5
chr19	1271189	1272027	ENST00000586548.1	CIRBP	+	0.0524807	1.12194	4	56,139,82,48,	0,138,360,790	479	cds
chr3	69096544	69096935	ENST00000543976.1	TMF1	-	0.00537032	1.69232	1	391,	0	3288	cds
chr17	20217315	20218153	ENST00000395530.2	SPECC1	+	0.111944	1.10114	1	838,	0	2961	utr3, cds
chr3	57551193	57551284	ENST00000311180.8	PDE12	+	0.533335	2.9897	1	91,	0	6843	utr3
chr16	16235704	16236632	ENST00000345148.5	ABCC1	+	0.057544	1.18509	1	928,	0	1796	utr3
chr16	9023386	9030530	ENST00000535863.1	USP7	-	0.00229087	2.37841	3	14,105,91,	0,763,7053	484	utr5
chr22	22890123	22890540	ENST00000398741.1	PRAME	-	0.405509	3.38698	1	417,	0	368	cds, utr3
chr14	74165859	74166039	ENST00000553645.2	DNAL1	+	0.198609	1.54864	1	180,	0	7793	utr3
chr22	41664133	41670727	ENST00000356244.3	RANGAP1	-	0.138676	1.14076	2	27,124,	0,6470	1761	cds
chr20	62119365	62120333	ENST00000217182.3	EEF1A2	-	0.0151356	1.23285	2	413,63,	0,905	1389	utr3, cds
chr17	75495569	75495779	ENST00000427177.1	SEPT9	+	0.00114815	1.35285	1	210,	0	1937	utr3
chr17	38447347	38447433	ENST00000577249.1	CDC6	+	0.177828	1.26927	1	86,	0	302	cds
chr12	6574101	6575121	ENST00000400911.3	VAMP1	-	0.383707	1.18756	2	6,114,	0,906	348	cds
chr1	154130058	154150659	ENST00000302206.5	TPM3	-	0.000812831	1.11265	8	139,70,63,76,71,118,134,70,	0,12817,13066,13830,15325,15501,18532,20531	474	utr3, utr5, cds
chr3	78666865	78667046	ENST00000464233.1	ROBO1	-	0.300608	1.43296	1	181,	0	4953	cds
chr6	168352638	168370785	ENST00000392112.1	MLLT4	+	0.000239883	1.33145	5	229,135,97,85,324,	0,10474,13798,17155,17823	5229	utr3, cds
chr5	96086385	96108410	ENST00000515663.1	CAST	+	0.133352	1.04081	13	1,102,84,51,72,99,105,93,45,93,72,59,67,	0,3378,3976,6762,6901,11592,14539,15371,16756,17225,19849,20962,21958	1293	utr3, cds
chr10	13142202	13150978	ENST00000378748.3	OPTN	+	0.0301995	1.44193	3	100,152,17,	0,7935,8759	362	utr5
chr17	42743914	42744238	ENST00000432494.1	C17orf104	+	0.214289	2.69447	1	324,	0	490	cds
chr20	5903510	5903719	ENST00000455042.1	CHGB	+	0.384592	4.16986	1	209,	0	869	cds
chr12	6806720	6806899	ENST00000540656.1	PIANP	-	0.502343	2.53151	1	179,	0	846	cds
chr1	228288847	228290068	ENST00000272139.4	C1orf35	-	0.00109648	1.5042	4	108,135,86,58,	0,192,933,1163	789	cds
chr19	17212619	17212680	ENST00000594824.1	MYO9B	+	0.274789	1.37745	1	61,	0	6471	cds
chr4	104027171	104061110	ENST00000265148.3	CENPE	-	0.0229087	1.16878	12	302,287,184,98,113,186,219,204,198,219,99,165,	0,2788,4813,8440,10562,14133,16856,26678,27680,30126,32336,33774	8103	utr3, cds
chr14	61113087	61113173	ENST00000554986.1	SIX1	-	0.349945	1.37459	1	86,	0	333	cds
chr9	139006816	139007176	ENST00000561457.1	C9orf69	-	0.000251189	1.59881	1	360,	0	1988	utr3
chr12	111168558	111180678	ENST00000550991.1	PPP1CC	-	0.0501187	1.13053	3	6,132,221,	0,1016,11899	912	utr5, cds
chr3	48698220	48698400	ENST00000164024.4	CELSR3	-	0.346737	1.65979	1	180,	0	9936	cds
chr19	1622370	1652326	ENST00000344749.5	TCF3	-	3.63078e-06	1.74836	9	44,50,133,68,79,74,73,111,28,	0,1579,3204,4987,9666,9960,23983,27805,29928	1953	utr5, cds
chr17	27920544	27934760	ENST00000394859.3	ANKRD13B	+	0.203236	2.08493	2	209,1,	0,14215	1878	utr5, cds
chr2	166627164	166627313	ENST00000422973.1	GALNT3	-	0.403645	1.42306	1	149,	0	460	cds, utr5
chr12	132681291	132681589	ENST00000328957.8	GALNT9	-	0.379315	4	1	298,	0	601	utr3
chr19	50156213	50158033	ENST00000360565.3	SCAF1	+	0.0912011	1.10114	3	749,83,125,	0,1392,1695	3936	cds
chr16	67692002	67692152	ENST00000393919.4	ACD	-	0.0323594	1.37364	1	150,	0	1632	cds
chr6	31118897	31122446	ENST00000448162.2	CCHCR1	-	0.376704	1.66671	2	2,174,	0,3375	565	cds
chr2	208841515	208841606	ENST00000447645.1	PLEKHM3	-	0.115611	2.96905	1	91,	0	1405	cds
chr20	62694862	62698316	ENST00000415602.1	TCEA2	+	0.00562341	1.42998	3	440,63,49,	0,2966,3405	478	cds, utr5
chrX	47082965	47083799	ENST00000457458.2	CDK16	+	0.0436516	1.44193	2	193,16,	0,818	1506	cds
chr16	315909	316119	ENST00000301678.3	ITFG3	+	0.248313	1.1599	1	210,	0	1101	utr3
chrX	9433391	9608322	ENST00000422314.1	TBL1X	+	0.672977	1.13603	3	96,70,10,	0,36428,174921	362	utr5
chr2	61278014	61278315	ENST00000295030.5	PEX13	+	0.235505	1.28165	1	301,	0	3223	utr3
chr9	95491376	95526885	ENST00000375512.3	BICD2	-	0.369828	1.089	2	142,99,	0,35410	2472	cds
chr16	2818043	2821083	ENST00000301740.8	SRRM2	+	0.00042658	1.13131	5	219,288,114,114,225,	0,954,2309,2561,2815	8256	utr3, cds
chr20	62522777	62522898	ENST00000351424.4	TPD52L2	+	0.00371535	1.36226	1	121,	0	1603	utr3
chr15	77770722	77771654	ENST00000558845.1	HMG20A	+	0.137088	1.28432	2	130,134,	0,798	352	cds
chr19	45165744	45165984	ENST00000403059.4	PVR	+	0.162181	1.16797	1	240,	0	1775	utr3
chr1	173769046	173772464	ENST00000367710.3	CENPL	-	0.0524807	1.31312	2	611,364,	0,3054	601	cds, utr3
chr14	33068641	33068702	ENST00000280979.4	AKAP6	+	0.583445	2.49666	1	61,	0	6957	cds
chr18	74728974	74729063	ENST00000581878.1	MBP	-	0.203236	2.21914	1	89,	0	478	cds
chr19	16308784	16319845	ENST00000590756.1	AP1M1	+	0.125026	1.39765	3	104,131,5,	0,10045,11056	1053	utr5, cds
chr17	58379042	58499716	ENST00000588898.1	USP32	-	0.0301995	1.72071	3	23,128,110,	0,43799,120564	459	utr5, cds
chr19	44047459	44047639	ENST00000262887.5	XRCC1	-	0.145881	1.44894	1	180,	0	1899	utr3, cds
chr19	16435775	16436646	ENST00000248071.5	KLF2	+	0.0301995	2.23457	2	34,620,	0,251	1065	cds
chr7	43916618	43918116	ENST00000336086.6	URGCP	-	0.128233	1.09657	1	1498,	0	2664	cds
chr9	35681988	35682284	ENST00000378300.5	TPM2	-	0.0691831	1.17691	1	296,	0	719	utr3
chrX	24228350	24229579	ENST00000539115.1	ZFX	+	6.30957e-07	1.66209	1	1229,	0	4882	cds, utr3
chr17	42266738	42266798	ENST00000357984.3	TMUB2	+	0.366438	1.22519	1	60,	0	903	cds
chr3	136708339	136714274	ENST00000329582.4	IL20RB	+	0.284446	1.25788	3	68,151,19,	0,2440,5916	933	cds
chr19	3557241	3557571	ENST00000355415.2	MFSD12	-	0.0263027	1.82513	1	330,	0	1440	utr5, cds
chr12	7248578	7249620	ENST00000266542.4	C1RL	-	0.0794328	1.17854	1	1042,	0	1461	utr3, cds
chr11	44955005	44955125	ENST00000395648.3	TP53I11	-	0.311172	1.28788	1	120,	0	2539	utr3
chr5	73205583	73236918	ENST00000426542.2	ARHGEF28	+	0.17378	1.48452	3	139,301,250,	0,1516,31085	5115	utr3, cds
chr22	41664133	41670664	ENST00000446258.1	RANGAP1	-	0.057544	1.31312	2	27,61,	0,6470	759	cds
chr12	123466276	123467160	ENST00000456762.2	ARL6IP4	+	0.0030903	1.14711	3	150,118,145,	0,227,739	148	cds, utr3
chr10	104575728	104575788	ENST00000448841.1	WBP1L	+	0.189234	1.69937	1	60,	0	2912	utr3
chr22	23637284	23655094	ENST00000305877.8	BCR	+	0.151008	1.18591	5	58,60,110,140,21,	0,14326,15226,16599,17789	3813	cds
chr15	90624861	90625012	ENST00000268154.4	ZNF710	+	0.0501187	2.12874	1	151,	0	2374	utr3
chr19	57038182	57038362	ENST00000591537.1	ZNF471	+	0.314051	7.01285	1	180,	0	4992	utr3
chr11	57529298	57529419	ENST00000532787.1	CTNND1	+	0.28119	1.21841	1	121,	0	358	utr5
chr10	14563071	14572435	ENST00000378462.1	FAM107B	-	0.0562341	1.20999	3	234,151,105,	0,796,9259	393	utr3, cds
chr11	123600346	123601457	ENST00000530393.1	ZNF202	-	0.00263027	1.97383	2	187,263,	0,848	1944	cds
chr5	43556731	43557002	ENST00000306846.3	PAIP1	-	0.0776247	1.40737	1	271,	0	1437	utr5, cds
chr5	123983929	123984768	ENST00000509799.1	ZNF608	-	0.0851138	1.2201	1	839,	0	2147	cds
chr9	132399648	132400455	ENST00000277459.4	ASB6	-	0.00363078	1.38511	1	807,	0	1464	utr3
chr9	98248147	98269519	ENST00000429896.2	PTCH1	-	0.166341	1.57462	3	9,193,9,	0,20541,21363	441	utr5
chr19	18677983	18679265	ENST00000601630.1	KXD1	+	0.240991	1.21167	2	5,54,	0,1228	585	cds
chr7	138943294	138946115	ENST00000483726.1	UBN2	+	0.394457	1.1704	3	77,104,118,	0,718,2703	1331	cds
chr6	28350045	28350255	ENST00000361028.1	ZSCAN12	-	0.447713	1.35379	1	210,	0	3537	utr3
chr16	2802749	2806416	ENST00000301740.8	SRRM2	+	0.00123027	1.56699	2	98,82,	0,3585	8256	utr5, cds
chr22	33255622	33256072	ENST00000266085.6	TIMP3	+	6.0256e-05	1.17283	1	450,	0	3669	utr3
chr13	77595900	77601075	ENST00000355619.5	FBXL3	-	0.212814	1.30586	2	96,114,	0,5061	1284	utr5, cds
chr15	77471388	77471868	ENST00000560626.2	PEAK1	-	0.31989	1.13761	1	480,	0	5238	cds
chr11	74660339	74676120	ENST00000532972.1	SPCS2	+	0.00057544	1.4103	3	105,93,42,	0,14300,15739	771	cds
chr8	144332712	144332862	ENST00000522452.1	ZFP41	+	0.162555	1.65405	1	150,	0	1509	utr3
chr17	42266749	42266809	ENST00000319511.6	TMUB2	+	0.387258	1.21083	1	60,	0	903	cds
chr1	36179535	36179774	ENST00000270815.4	C1orf216	-	0.336512	1.18427	1	239,	0	1760	utr3
chr6	152708505	152711584	ENST00000367255.5	SYNE1	-	0.432514	3.36359	2	11,170,	0,2909	26391	cds
chr12	31236911	31242903	ENST00000438391.2	DDX11	+	0.109396	1.19334	6	84,158,46,108,88,84,	0,991,3960,5066,5425,5908	907	cds
chr20	43530221	43530397	ENST00000445830.1	YWHAB	+	0.1	1.12975	1	176,	0	223	cds
chr7	65705479	65705804	ENST00000451388.1	TPST1	+	0.322107	1.13603	1	325,	0	422	cds
chr16	29911816	29912979	ENST00000483405.1	ASPHD1	+	0.292415	1.6358	2	246,107,	0,1056	626	utr5
chr2	73675975	73676336	ENST00000377715.1	ALMS1	+	0.248313	1.26488	1	361,	0	7683	cds
chr11	33731041	33731727	ENST00000415002.2	CD59	-	2.69153e-05	1.17609	1	686,	0	384	utr3, cds
chr1	1375005	1375932	ENST00000476993.1	VWA1	+	0.161065	1.22944	1	927,	0	3098	cds, utr3
chr1	39789934	39790385	ENST00000530262.1	MACF1	+	0.339625	1.21504	2	83,68,	0,383	6086	cds
chr3	107429437	107435571	ENST00000325805.8	BBX	+	0.139959	1.26927	2	32,118,	0,6016	2823	cds
chr19	53208014	53208135	ENST00000595798.1	ZNF611	-	0.331894	1.52203	1	121,	0	208	utr3
chr20	462098	462338	ENST00000349736.5	CSNK2A1	-	0.164437	1.18017	1	240,	0	2867	utr3
chr8	74868216	74884334	ENST00000520242.1	TCEB1	-	0.00138038	1.40834	3	73,54,23,	0,3783,16095	221	cds, utr5
chr17	78938555	78938824	ENST00000544334.2	RPTOR	+	0.074131	1.44894	1	269,	0	2041	utr3
chr1	109419721	109427946	ENST00000264126.3	GPSM2	+	0.030903	2.09943	2	129,50,	0,8175	496	utr5
chr10	31750017	31791334	ENST00000446923.2	ZEB1	+	0.461318	2.80889	3	149,63,59,	0,34687,41258	3324	cds
chr11	540720	541545	ENST00000270115.7	LRRC56	+	0.133352	2.54912	2	141,9,	0,816	1626	cds
chr16	71961779	71962317	ENST00000378799.6	IST1	+	0.00436516	1.18591	1	538,	0	1200	utr3
chr8	11058395	11058875	ENST00000416569.2	XKR6	-	0.326588	1.30315	1	480,	0	1923	utr5, cds
chr19	8046068	8070543	ENST00000593807.1	ELAVL1	-	0.00380189	1.58337	3	2,188,165,	0,10459,24310	181	cds, utr5
chr22	31854484	31859820	ENST00000397525.1	EIF4ENIF1	-	0.298538	1.10573	3	152,202,154,	0,4433,5182	2955	cds
chr16	11875317	11876319	ENST00000396516.2	ZC3H7A	-	0.177828	1.48658	2	3,177,	0,825	2913	utr5, cds
chr2	29092574	29092753	ENST00000306108.5	TRMT61B	-	0.267301	1.2466	1	179,	0	1431	cds
chr6	56468766	56469037	ENST00000370754.5	DST	-	0.405509	1.25527	1	271,	0	23250	cds
chr22	31740729	31742218	ENST00000266269.5	PATZ1	-	0.0295121	1.25527	1	1489,	0	2061	utr5, cds
chr19	1980317	1980738	ENST00000255641.8	CSNK1G2	+	0.00301995	1.28788	1	421,	0	1138	utr3
chr12	50599789	50616130	ENST00000552783.1	LIMA1	-	0.17378	1.11419	2	62,327,	0,16014	1800	utr5, cds
chr11	73115806	73116525	ENST00000064778.4	FAM168A	-	0.234963	1.09202	1	719,	0	6279	utr3
chr1	20978269	20978835	ENST00000602624.2	DDOST	-	3.80189e-07	1.42405	1	566,	0	605	utr3
chr15	65441543	65441873	ENST00000300107.3	CLPX	-	0.37325	1.25266	1	330,	0	2607	utr3
chr2	173472947	173473008	ENST00000282077.3	PDK1	+	0.533335	2.9897	1	61,	0	12703	utr3
chr11	31452707	31452977	ENST00000465995.1	DNAJC24	+	0.27227	1.69114	1	270,	0	1451	utr3
chr7	5520995	5521355	ENST00000382368.3	FBXL18	-	0.00218776	2.18859	1	360,	0	1220	utr3
chr1	160967536	160968074	ENST00000368026.6	F11R	-	0.0776247	1.1274	1	538,	0	3663	utr3
chr8	125559357	125559416	ENST00000518008.1	NDUFB9	+	0.0794328	1.15429	1	59,	0	534	cds
chr19	50391761	50392000	ENST00000535102.2	TBC1D17	+	0.00354813	2.20381	1	239,	0	122	cds, utr3
chr10	103606519	103606878	ENST00000370033.4	C10orf76	-	0.185353	1.42998	1	359,	0	1932	utr3
chr1	53736956	53741421	ENST00000306052.6	LRP8	-	0.226986	1.48349	2	62,119,	0,4346	2889	cds
chr1	203135371	203135729	ENST00000337894.4	ADORA1	+	0.251768	7.6211	1	358,	0	1508	utr3
chr10	102763439	102763620	ENST00000370220.1	LZTS2	+	0.0954993	1.40153	1	181,	0	2007	cds
chr11	47491777	47491897	ENST00000395290.2	CELF1	-	0.38815	1.10114	1	120,	0	6201	utr3
chr14	71108593	71109014	ENST00000256367.2	TTC9	+	0.111429	2.51403	1	421,	0	666	utr5, cds
chr16	84211935	84213162	ENST00000341690.6	TAF1C	-	9.77237e-06	1.43197	1	1227,	0	2325	utr3, cds
chr11	20066965	20067175	ENST00000533917.1	NAV2	+	0.244906	1.40639	1	210,	0	4479	cds
chr20	3776990	3777320	ENST00000245960.5	CDC25B	+	0.0363078	1.4651	1	330,	0	1740	utr5, cds
chr20	3451716	3452017	ENST00000262919.5	ATRN	+	0.118304	1.58997	1	301,	0	4287	utr5, cds
chr16	10577374	10577464	ENST00000324570.5	ATF7IP2	+	0.469894	1.41716	1	90,	0	1741	utr3
chr8	77617525	77618216	ENST00000455469.2	ZFHX4	+	0.180302	1.22519	1	691,	0	10713	cds
chr5	140011312	140012151	ENST00000401743.2	CD14	-	0.0269153	1.39281	1	839,	0	131	cds, utr3
chr17	12044599	12045257	ENST00000353533.5	MAP2K4	+	0.124738	1.15589	1	658,	0	2566	utr3
chr1	27876056	27876624	ENST00000247087.5	AHDC1	-	0.25293	1.15349	1	568,	0	4809	cds
chr1	161928403	161928853	ENST00000367942.3	ATF6	+	0.0346737	1.28699	1	450,	0	2010	utr3, cds
chr16	80667037	80718693	ENST00000563890.1	CDYL2	-	0.286418	1.232	3	96,3,259,	0,46593,51397	1521	cds
chr22	39883476	39883535	ENST00000418314.1	MGAT3	+	0.454988	4	1	59,	0	325	cds
chr1	10494000	10511611	ENST00000602787.1	APITD1	+	0.22182	1.15429	4	22,34,67,178,	0,713,6403,17433	492	cds
chr20	34055327	34057809	ENST00000397524.1	CEP250	+	0.261818	1.30044	2	53,95,	0,2387	1017	cds
chr4	83404502	83404593	ENST00000515780.2	TMEM150C	-	0.489779	2.9897	1	91,	0	2344	utr3
chr11	64009307	64009573	ENST00000394540.3	FKBP2	+	0.246604	1.25614	1	266,	0	470	utr5
chr8	142204168	142204618	ENST00000518668.1	DENND3	+	0.291743	1.23628	1	450,	0	3607	utr3, cds
chr5	149212689	149213255	ENST00000360453.4	PPARGC1B	+	0.101391	1.75564	1	566,	0	2952	cds
chr3	52721304	52721632	ENST00000474423.1	GNL3	+	0.187068	1.12506	2	95,115,	0,213	289	cds
chr10	79551417	79551657	ENST00000372388.2	DLG5	-	0.00245471	1.71356	1	240,	0	1650	utr3
chr11	44955458	44956027	ENST00000533940.1	TP53I11	-	0.0151356	1.42208	1	569,	0	2531	utr3
chr15	40914776	40916422	ENST00000346991.5	CASC5	+	0.192309	1.1088	1	1646,	0	7026	cds
chr19	42744165	42746745	ENST00000222330.3	GSK3A	-	0.020893	1.44193	2	129,411,	0,2169	1449	utr5, cds
chr21	27328006	27423413	ENST00000346798.3	APP	-	0.0954993	1.02961	8	63,159,75,134,57,168,203,98,	0,19376,20260,26650,41668,44323,66149,95309	2310	cds
chr14	102805184	102807840	ENST00000558850.1	ZNF839	+	0.074131	1.52203	3	106,130,181,	0,246,2475	2433	cds
chr16	12662908	12663687	ENST00000306030.3	SNX29	+	0.0213796	1.64604	1	779,	0	5662	utr3
chr1	93677777	93744104	ENST00000401026.3	CCDC18	+	0.0281838	1.19582	18	41,224,111,132,135,78,117,168,143,164,214,100,117,144,204,138,201,85,	0,2522,4415,5517,9388,9638,14112,20205,24027,27089,27462,33884,34617,42250,44114,46527,52480,66242	3897	utr3, cds
chr1	249144204	249144414	ENST00000427146.1	ZNF692	-	0.0371535	1.59218	1	210,	0	1422	utr3, cds
chr1	21069982	21070702	ENST00000375003.2	HP1BP3	-	0.311172	1.04485	1	720,	0	2118	utr3
chr16	80667037	80718693	ENST00000566173.1	CDYL2	-	0.286418	1.232	3	96,3,259,	0,37803,51397	1521	cds
chr8	67772328	67772448	ENST00000522398.1	SGK3	+	0.313329	1.60659	1	120,	0	1262	utr3
chr19	5206547	5206728	ENST00000592099.1	PTPRS	-	0.00323594	1.96837	1	181,	0	240	utr3
chr18	46474795	46476794	ENST00000589634.1	SMAD7	-	0.0489779	2.02792	2	12,613,	0,1386	1275	cds
chr21	34003453	34004022	ENST00000322229.7	SYNJ1	-	0.289734	1.17609	1	569,	0	4719	cds
chr8	105509295	105510073	ENST00000424843.2	LRP12	-	0.133352	1.2544	1	778,	0	2520	cds
chr4	129792663	129793652	ENST00000452328.2	PHF17	+	0.00229087	1.67481	1	989,	0	2490	utr3, cds
chr1	17256490	17256643	ENST00000375541.5	CROCC	+	0.363915	4	2	36,25,	0,128	6051	cds
chr14	102675109	102676325	ENST00000545563.1	WDR20	+	0.00389045	1.3632	1	1216,	0	644	cds, utr3
chr6	36164640	36168147	ENST00000357641.6	BRPF3	+	0.301995	1.44794	2	107,74,	0,3433	3615	utr5, cds
chr9	134371380	134371710	ENST00000458550.1	PRRC2B	+	0.0954993	1.11806	1	330,	0	452	utr3
chr12	6806755	6806906	ENST00000534837.1	PIANP	-	0.504661	2.54912	1	151,	0	828	cds
chr21	34903064	34903183	ENST00000430874.1	GART	-	0.162181	1.24315	1	119,	0	723	cds
chr3	43389364	43390114	ENST00000296088.7	SNRK	+	0.11324	1.29415	1	750,	0	2295	utr3, cds
chr22	38061861	38062041	ENST00000215904.6	PDXP	+	0.20893	1.31859	1	180,	0	888	utr3, cds
chr9	102590754	102590874	ENST00000330847.1	NR4A3	+	0.44978	3.65533	1	120,	0	1911	cds
chr21	36259432	36259822	ENST00000358356.5	RUNX1	-	0.0301995	1.56049	1	390,	0	1578	utr5
chr6	168352658	168363441	ENST00000476946.2	MLLT4	+	0.00912011	1.30586	2	209,329,	0,10454	386	utr3, cds
chr19	56951917	56952217	ENST00000504904.3	ZNF667	-	0.302691	5.6962	1	300,	0	1840	utr3
chr1	227259944	227307593	ENST00000366767.3	CDC42BPA	-	0.000794328	1.42405	8	56,149,106,125,106,248,111,89,	0,1620,2015,8649,19642,28748,40068,47560	4914	cds
chr19	39797895	39798614	ENST00000248668.4	LRFN1	-	0.586138	1.32225	1	719,	0	1068	cds, utr3
chr1	27681679	27681830	ENST00000493901.1	MAP3K6	-	0.432514	1.17202	1	151,	0	205	utr3
chr19	19619256	19619736	ENST00000358713.3	GATAD2A	+	0.194984	1.22349	1	480,	0	3456	utr3
chr16	28963513	28970086	ENST00000564978.1	NFATC2IP	+	0.314051	1.37459	2	12,49,	0,6524	420	utr5, cds
chr17	80202237	80202475	ENST00000392334.2	CSNK1D	-	0.0676083	1.17691	1	238,	0	504	utr3
chr2	213403234	213403505	ENST00000436443.1	ERBB4	-	0.583445	1.5252	1	271,	0	3876	utr5, cds
chr3	12544807	12546654	ENST00000383797.5	TSEN2	+	0.175792	1.20999	2	476,2,	0,1845	1344	cds
chr3	11301546	11301964	ENST00000397056.1	HRH1	+	0.0147911	2.46229	1	418,	0	1461	cds
chr15	64982741	64995421	ENST00000326005.6	OAZ2	-	0.0316228	1.30586	4	7,81,76,194,	0,891,973,12486	233	cds, utr5
chr19	1468834	1469254	ENST00000535453.1	APC2	+	0.540754	1.66671	1	420,	0	6909	cds
chr19	41810004	41812924	ENST00000263367.3	HNRNPUL1	+	0.143219	1.04174	3	162,192,571,	0,1576,2349	2301	utr3, cds
chr19	44103886	44103976	ENST00000391965.2	ZNF576	+	0.199526	2.32947	1	90,	0	749	utr3
chr17	7671578	7674124	ENST00000572933.1	DNAH2	+	0.382825	1.27721	4	7,157,83,54,	0,1991,2296,2492	13281	cds
chr9	140002878	140003444	ENST00000550113.1	MAN1B1	+	0.0234423	1.20164	1	566,	0	404	cds, utr3
chr17	74077413	74077823	ENST00000334586.5	ZACN	+	0.00794328	1.54756	2	70,198,	0,212	1236	cds
chr16	3014611	3014915	ENST00000319500.6	KREMEN2	+	0.454988	4	2	4,56,	0,248	1260	cds
chr5	137680704	137680904	ENST00000511276.1	FAM53C	+	0.15417	1.32317	1	200,	0	497	cds
chr12	56380672	56386347	ENST00000360299.5	RAB5B	+	0.0363078	1.10267	5	235,152,123,94,467,	0,3058,3793,4471,5208	221	cds, utr3, utr5
chr3	50513597	50540794	ENST00000479441.1	CACNA2D2	-	0.194536	17.0299	2	33,146,	0,27051	3450	cds
chrX	40488731	40488822	ENST00000327877.5	CXorf38	-	0.317687	1.46713	1	91,	0	1134	utr3
chr18	29652217	29652278	ENST00000217740.3	RNF125	+	0.416869	5.9794	1	61,	0	4832	utr3
chr12	32832374	32861097	ENST00000358214.5	DNM1L	+	0.195884	1.13446	5	25,148,39,47,11,	0,21974,26384,27926,28712	2136	cds
chr20	30253837	30311584	ENST00000450273.1	BCL2L1	-	1.99526e-06	1.30858	3	52,676,47,	0,55620,57700	616	utr5, cds
chr19	17398275	17398455	ENST00000394458.3	ANKLE1	+	0.389942	4	1	180,	0	1097	utr3
chr11	75852324	75852679	ENST00000532130.1	UVRAG	+	0.193197	1.22179	1	355,	0	981	utr3, cds
chr10	88827911	88836359	ENST00000277865.4	GLUD1	-	0.0301995	1.33145	4	3,64,56,27,	0,6396,7813,8421	1674	cds
chr19	19790604	19790841	ENST00000444249.2	ZNF101	+	0.11722	1.48761	1	237,	0	856	utr3
chr7	104767504	104786981	ENST00000489828.1	SRPK2	-	0.047863	1.15109	7	5,108,101,483,247,26,42,	0,5733,5946,14950,16026,18225,19435	2064	cds
chr12	53848547	53849261	ENST00000552980.2	PCBP2	+	0.00169824	1.24401	3	106,24,17,	0,583,697	417	cds, utr3, utr5
chr19	52619234	52619533	ENST00000330123.5	ZNF616	-	0.196789	1.45297	1	299,	0	2250	utr3
chr1	28843372	28856423	ENST00000373833.6	RCC1	+	0.0269153	1.92252	2	7,54,	0,12997	285	cds, utr5
chr1	201845280	201846089	ENST00000361565.4	IPO9	+	0.0363078	1.15669	1	809,	0	8243	utr3
chr9	115429429	115429640	ENST00000337530.6	KIAA1958	+	0.0537032	4.05584	1	211,	0	9331	utr3
chr2	180809855	180815246	ENST00000295749.6	CWC22	-	0.105925	1.18181	2	587,8,	0,5383	2724	utr3, cds
chr1	82456147	82456865	ENST00000370715.1	LPHN2	+	0.0660693	1.72429	1	718,	0	1838	utr3
chr15	91185284	91186452	ENST00000420329.2	CRTC3	+	4.46684e-05	1.6144	1	1168,	0	1854	utr3, cds
chr16	30390817	30392485	ENST00000321367.3	SEPT1	-	0.488652	2.49666	3	38,102,38,	0,435,1630	1242	cds
chr22	41626286	41626766	ENST00000216237.5	L3MBTL2	+	0.047863	1.33053	1	480,	0	1023	utr3
chr20	34810283	34818537	ENST00000373946.3	EPB41L1	+	0.00724436	1.12272	2	33,1284,	0,6970	2103	utr3, cds
chr3	36898542	36898753	ENST00000301807.6	TRANK1	-	0.144877	2.34567	1	211,	0	7125	cds
chr17	75489100	75494943	ENST00000427177.1	SEPT9	+	0.00389045	1.18017	3	58,52,339,	0,4296,5504	1758	utr3, cds
chr19	34304345	34304495	ENST00000430256.3	KCTD15	+	0.0794328	1.93589	1	150,	0	1298	utr3
chr1	235318244	235319988	ENST00000429912.1	RBM34	-	0.214289	1.15269	2	183,79,	0,1665	635	cds
chr2	74692238	74692447	ENST00000233616.4	MOGS	-	0.286418	1.20581	1	209,	0	163	cds, utr5
chr20	30253573	30310132	ENST00000307677.4	BCL2L1	-	1.28825e-06	1.25876	2	316,675,	0,55884	699	utr3, utr5, cds
chr2	10585289	10587885	ENST00000443218.1	ODC1	-	0.00190546	1.96428	2	101,132,	0,2464	288	utr5
chr6	150293439	150293919	ENST00000229708.3	ULBP1	+	0.375837	1.19997	1	480,	0	2367	utr3
chr9	135139352	135145002	ENST00000224140.5	SETX	-	0.000831764	1.30495	2	1020,1,	0,5649	8031	utr3, cds
chrX	134125586	134126472	ENST00000330288.4	SMIM10	+	0.340408	4.37717	1	886,	0	1127	utr3
chr20	34055324	34057809	ENST00000425934.1	CEP250	+	0.234423	1.33978	2	56,95,	0,2390	2053	cds
chr12	113596576	113597051	ENST00000335621.6	CCDC42B	+	8.70964e-09	1.9172	1	475,	0	590	utr3
chr16	31072766	31073272	ENST00000539836.3	ZNF668	-	0.110408	1.39378	1	506,	0	1926	cds
chr11	65340003	65340333	ENST00000533115.1	SSSCA1	+	0.0794328	1.51257	1	330,	0	498	utr3
chr15	28465709	28465770	ENST00000261609.7	HERC2	-	0.420727	1.22519	1	61,	0	14502	cds
chr15	55834956	55835257	ENST00000302000.6	PYGO1	-	0.480839	2.21914	1	301,	0	7136	utr3
chr9	138011749	138012639	ENST00000371796.3	OLFM1	+	0.453942	2.82843	1	890,	0	1374	utr3, cds
chr19	16513234	16524640	ENST00000602009.1	EPS15L1	-	0.190985	1.15669	4	62,198,162,57,	0,1309,2164,11349	1341	cds
chr8	141526246	141526817	ENST00000220913.5	CHRAC1	+	0.0169824	1.37173	1	571,	0	1893	utr3
chr16	3536387	3536952	ENST00000608993.1	NAA60	+	0.000169824	1.7411	1	565,	0	1717	utr3
chr3	141162535	141163313	ENST00000514251.1	ZBTB38	+	0.241546	1.09809	1	778,	0	3585	cds
chr3	9773501	9773709	ENST00000420291.1	BRPF1	+	0.358922	1.56591	1	208,	0	559	utr5
chr21	34953736	34954475	ENST00000453626.1	DONSON	-	0.341193	1.1088	3	70,105,5,	0,520,734	1524	cds
chr17	80022924	80023673	ENST00000578176.1	DUS1L	-	0.142233	1.67481	2	21,185,	0,564	742	utr5, cds
chr9	115380632	115381316	ENST00000374244.3	KIAA1958	+	0.0288403	1.73267	1	684,	0	2214	utr3, cds
chr2	27324093	27324542	ENST00000404694.3	CGREF1	-	0.0229087	4.69134	1	449,	0	51	cds, utr3
chr5	180621132	180621342	ENST00000274773.7	TRIM7	-	0.22856	1.78015	1	210,	0	1245	utr3
chr1	36529530	36529681	ENST00000373191.4	AGO3	+	0.479733	1.74957	1	151,	0	16758	utr3
chr20	35406000	35422873	ENST00000279034.6	SOGA1	-	0.203236	1.18921	2	234,96,	0,16777	3048	utr3, cds
chrX	73960507	73960598	ENST00000055682.6	KIAA2022	-	0.489779	2.82843	1	91,	0	4548	cds
chr10	14562849	14572410	ENST00000378458.2	FAM107B	-	8.51138e-05	1.45095	3	456,151,80,	0,1018,9481	393	utr3, cds
chr11	65305350	65306175	ENST00000420247.2	SCYL1	+	0.0380189	1.19997	4	1,216,55,263,	0,87,390,562	141	cds, utr3
chr4	104061228	104080465	ENST00000265148.3	CENPE	-	0.00295121	1.17609	17	8,159,291,159,159,288,285,159,279,291,156,291,159,204,159,273,299,	0,184,742,1678,3176,4259,4978,5451,5757,7284,8772,9046,11147,12975,18228,18542,18938	8103	cds
chr22	31672937	31673236	ENST00000406516.1	LIMK2	+	0.341193	1.31677	1	299,	0	1887	utr3, cds
chr11	63586273	63590266	ENST00000540893.1	C11orf84	+	0.166341	1.22519	2	201,4,	0,3989	336	cds
chr16	48396170	48419301	ENST00000394725.2	SIAH1	-	0.138357	1.264	2	171,187,	0,22944	249	cds, utr5
chr16	2312425	2314713	ENST00000565678.1	RNPS1	-	0.0691831	1.08749	5	7,103,192,156,140,	0,315,671,1751,2148	915	utr5, cds
chr17	79862278	79862757	ENST00000538721.2	PCYT2	-	0.236592	1.12272	1	479,	0	493	cds, utr3
chr4	114302616	114302766	ENST00000506722.1	ANK2	+	0.578096	1.66671	1	150,	0	5589	utr3, cds
chr13	107196175	107214299	ENST00000375926.1	ARGLU1	-	0.047863	1.08298	5	333,84,58,226,120,	0,13220,13731,15604,18004	426	utr3, utr5, cds
chr12	53625910	53625998	ENST00000546717.1	RARG	-	0.0524807	3.11666	1	88,	0	383	utr5
chr1	6532592	6533225	ENST00000377728.3	PLEKHG5	-	0.0676083	2.69447	2	90,180,	0,453	3018	cds
chr19	40771128	40771365	ENST00000392037.1	AKT2	-	0.000295121	2.37841	1	237,	0	398	utr5, cds
chr1	35580561	35581039	ENST00000359858.4	ZMYM1	+	0.130617	1.21926	1	478,	0	3426	utr3, cds
chr6	73332047	73332168	ENST00000370398.1	KCNQ5	+	0.490908	3.50642	1	121,	0	2796	cds
chr14	102805176	102808313	ENST00000560112.1	ZNF839	+	0.0234423	1.50733	3	114,130,457,	0,254,2680	446	cds, utr3
chr4	113197282	113197612	ENST00000361717.3	TIFA	-	0.399025	1.21504	1	330,	0	3323	utr3
chr16	69148787	69148878	ENST00000306560.1	HAS3	+	0.414954	1.71475	1	91,	0	1659	cds
chr8	17154784	17154845	ENST00000324849.4	VPS37A	+	0.269774	2.02792	1	61,	0	3041	utr3
chr12	56995086	56995528	ENST00000549787.1	BAZ2A	-	0.0724436	1.22349	2	100,199,	0,243	2511	cds
chr19	57036538	57036599	ENST00000591537.1	ZNF471	+	0.490908	3.50642	1	61,	0	741	utr3, cds
chr19	55900050	55900197	ENST00000560583.1	RPL28	+	0.207014	1.36509	1	147,	0	675	utr3
chr2	233421132	233428983	ENST00000454501.1	EIF4E2	+	0.0125893	1.40444	3	108,135,27,	0,1461,7824	641	cds
chr6	71123370	71136200	ENST00000418814.2	FAM135A	+	0.018197	2.92817	3	35,86,59,	0,1623,12771	614	utr5
chr6	28334217	28334308	ENST00000377255.3	ZKSCAN3	+	0.234423	2.25012	1	91,	0	2888	utr3
chrX	48846395	48855859	ENST00000376444.3	GRIPAP1	-	0.0162181	1.41912	6	20,48,185,151,62,10,	0,701,942,3444,9254,9454	2388	cds
chr2	159537225	159537613	ENST00000389759.3	PKP4	+	0.114025	1.17202	1	388,	0	755	utr3
chr16	48396146	48396506	ENST00000380006.2	SIAH1	-	0.189234	1.20247	1	360,	0	1454	cds, utr5
chr1	93659206	93676379	ENST00000343253.7	CCDC18	+	0.246604	1.15589	5	95,97,122,292,21,	0,8242,11860,13457,17152	4362	cds
chr14	69520518	69521588	ENST00000556847.1	DCAF5	-	0.0154882	1.21167	1	1070,	0	2580	utr3, cds
chr19	18477169	18477319	ENST00000269919.6	PGPEP1	+	0.292415	1.49174	1	150,	0	6370	utr3
chr10	21804004	21805203	ENST00000444772.3	SKIDA1	-	0.0295121	1.71238	1	1199,	0	83	cds, utr3
chrX	73961615	73961796	ENST00000055682.6	KIAA2022	-	0.468813	2.9897	1	181,	0	4548	cds
chr2	210517954	210545487	ENST00000447185.1	MAP2	+	0.249459	1.26751	3	202,114,14,	0,25341,27519	5469	cds
chr20	34205489	34206017	ENST00000454819.1	SPAG4	+	0.341193	1.40639	3	19,62,9,	0,211,519	644	cds
chr12	27455118	27465602	ENST00000539577.1	STK38L	+	0.201372	1.32961	3	3,84,121,	0,6928,10363	1113	cds
chr12	53345628	53346684	ENST00000388837.2	KRT18	+	0.000169824	1.08749	3	12,224,179,	0,274,877	1290	utr3, cds
chr12	113860371	113860458	ENST00000547802.1	SDSL	+	0.583445	2.49666	1	87,	0	456	utr5
chr19	56103489	56103937	ENST00000221665.3	FIZ1	-	0.0398107	1.51887	1	448,	0	1073	cds, utr3
chr16	67691980	67692159	ENST00000219251.8	ACD	-	0.0204174	1.38992	1	179,	0	1623	cds
chr14	33243082	33299157	ENST00000557272.1	AKAP6	+	0.262422	4.16986	2	17,104,	0,55971	3735	cds
chr22	42981647	42981736	ENST00000451060.2	POLDIP3	-	0.338065	1.1704	1	89,	0	527	utr3
chr16	2048719	2049564	ENST00000431526.1	ZNF598	-	0.0831764	1.29235	3	134,157,68,	0,246,777	2712	cds
chr12	32832385	32861116	ENST00000266481.6	DNM1L	+	0.235505	1.11419	4	14,148,47,30,	0,21963,27915,28701	2097	cds
chr17	43246725	43247138	ENST00000591576.1	HEXIM2	+	0.11885	1.35472	1	413,	0	858	cds
chr3	119155793	119156689	ENST00000319172.5	TMEM39A	-	0.146555	1.42899	2	32,88,	0,808	1464	cds
chr22	51159979	51160130	ENST00000262795.3	SHANK3	+	0.615177	1.40932	1	151,	0	5241	cds
chr19	13251417	13251955	ENST00000292431.4	NACC1	+	0.0446684	1.18345	1	538,	0	2738	utr3
chr21	36163116	36163177	ENST00000325074.5	RUNX1	-	0.398107	1.40542	1	61,	0	4337	utr3
chr3	49155409	49156601	ENST00000398898.2	USP19	-	0.0239883	1.86607	2	3,147,	0,1045	3963	utr5, cds
chr7	104752372	104753932	ENST00000257745.4	KMT2E	+	0.0776247	1.089	1	1560,	0	5574	utr3, cds
chr5	137721992	137726802	ENST00000394866.1	KDM3B	+	0.106414	1.22095	2	318,101,	0,4709	4251	cds
chr3	48311016	48311464	ENST00000354698.3	ZNF589	+	0.127644	1.31677	1	448,	0	2204	utr3
chr7	1785943	1786004	ENST00000561626.1	ELFN1	+	0.490908	3.50642	1	61,	0	2484	cds
chr5	173040217	173043663	ENST00000311086.4	BOD1	-	0.0141254	1.4103	2	41,461,	0,2985	224	cds, utr5
chr5	80597870	80598050	ENST00000254037.2	ZCCHC9	+	0.151356	1.99446	1	180,	0	3155	utr5
chr15	44090011	44090131	ENST00000406925.1	HYPK	+	0.239332	3.24901	1	120,	0	4111	utr5
chr11	45952219	45952430	ENST00000257821.4	PHF21A	-	0.124451	2.18859	1	211,	0	4651	utr3
chr19	16178538	16178716	ENST00000586499.1	TPM4	+	0.195434	1.91587	1	178,	0	511	utr5, cds
chr14	21558329	21558717	ENST00000451119.2	ZNF219	-	0.225944	1.16393	1	388,	0	2166	utr3, cds
chr16	57829023	57832038	ENST00000564891.1	KIFC3	-	0.38815	1.37173	2	30,55,	0,2960	315	cds
chr22	20819610	20819819	ENST00000458248.1	KLHL22	-	0.104713	1.52414	1	209,	0	705	cds
chr17	41170765	41177019	ENST00000587062.1	VAT1	-	1e-06	1.89474	3	51,415,14,	0,3187,6240	438	utr5, cds
chr16	2014303	2014596	ENST00000526522.1	RPS2	-	2.51189e-46	1.50004	2	63,147,	0,146	705	cds
chr8	101733977	101734149	ENST00000518196.1	PABPC1	-	4.2658e-05	1.20164	1	172,	0	307	utr5
chr11	108381520	108381700	ENST00000265843.4	EXPH5	-	0.127938	2.54912	1	180,	0	5967	cds
chr11	75283501	75283828	ENST00000358171.3	SERPINH1	+	0.047863	1.14711	1	327,	0	703	utr3
chr22	30884989	30885319	ENST00000392772.2	SEC14L4	-	0.511682	1.89605	1	330,	0	1217	utr3
chr1	184787938	184792369	ENST00000367511.3	FAM129A	-	0.353183	1.70409	2	21,69,	0,4362	2784	cds
chr22	24938584	24938914	ENST00000435822.1	GUCD1	-	0.212324	1.17365	1	330,	0	2571	utr3
chrX	135229707	135288590	ENST00000394155.2	FHL1	+	0.445656	3.05252	3	80,74,25,	0,22358,58858	329	utr5
chr10	13151148	13179366	ENST00000378748.3	OPTN	+	0.0134896	1.1042	13	140,203,183,74,153,103,116,150,94,159,131,80,622,	0,1125,3304,7118,9739,13236,14846,16269,16797,18596,22918,24353,27596	1731	utr3, cds
chr14	95562849	95563030	ENST00000343455.3	DICER1	-	0.294442	1.19997	1	181,	0	5766	cds
chr16	68293287	68293826	ENST00000413021.2	PLA2G15	+	0.0114815	1.47223	1	539,	0	954	utr3, cds
chr17	75495571	75495780	ENST00000427180.1	SEPT9	+	0.000870964	1.36415	1	209,	0	1937	utr3
chr16	22357642	22357940	ENST00000268383.2	CDR2	-	0.00144544	2	1	298,	0	1032	utr3
chr12	72288622	72307659	ENST00000550746.1	TBC1D15	+	0.0416869	1.22434	6	41,129,104,95,117,54,	0,1104,1834,3004,12179,18983	2073	cds
chr2	10585296	10588541	ENST00000234111.4	ODC1	-	0.00275423	1.83401	2	94,295,	0,2950	511	utr5
chr12	122862017	122864963	ENST00000361654.4	CLIP1	-	0.0239883	1.17936	2	490,49,	0,2897	3948	cds
chr2	151343791	151343880	ENST00000439275.1	RND3	-	0.387258	1.11961	1	89,	0	348	cds
chr16	3168963	3169801	ENST00000382192.3	ZNF205	+	0.15417	1.21335	2	53,545,	0,293	1662	cds
chr1	44395939	44396118	ENST00000372375.2	ST3GAL3	+	0.0295121	2.78949	1	179,	0	940	utr3
chr1	53359769	53360190	ENST00000371528.1	ZYG11A	+	0.303389	1.232	1	421,	0	2044	utr3
chr9	98248132	98270234	ENST00000547672.1	PTCH1	-	0.237137	1.37745	3	24,193,19,	0,20556,22083	359	utr5
chr3	107429377	107435565	ENST00000449213.1	BBX	+	0.187499	1.20832	2	92,112,	0,6076	477	cds
chr19	1398280	1398606	ENST00000447102.3	GAMT	-	0.53827	1.83274	1	326,	0	426	utr3
chr16	16043523	16101750	ENST00000399408.2	ABCC1	+	0.282488	1.39281	2	133,78,	0,58149	4623	utr5, cds
chr17	17698082	17699843	ENST00000261641.6	RAI1	+	0.0040738	1.21419	1	1761,	0	4920	cds
chr1	179078166	179078436	ENST00000408940.3	ABL2	-	0.386367	1.17202	1	270,	0	3438	cds
chr12	6677648	6677827	ENST00000541778.1	NOP2	-	0.239332	4.34694	1	179,	0	489	utr5
chr3	40571775	40574298	ENST00000403205.2	ZNF621	+	0.00891251	1.43197	2	32,778,	0,1745	1317	cds
chr9	112705000	112705540	ENST00000374531.2	PALM2	+	0.345939	1.39185	1	540,	0	1137	cds
chr4	128806948	128812739	ENST00000513090.1	PLK4	+	0.0562341	1.17446	5	935,101,371,105,6,	0,1602,4072,5298,5785	2814	cds
chr2	178095537	178096073	ENST00000397062.3	NFE2L2	-	0.0676083	1.10573	1	536,	0	1815	cds
chr19	18084767	18084918	ENST00000222249.9	KCNN1	+	0.41115	4	1	151,	0	1629	cds
chr4	184932343	184932746	ENST00000438269.1	STOX2	+	0.0151356	9.00047	2	233,7,	0,396	2589	utr3, cds
chr21	34131472	34143752	ENST00000331923.4	PAXBP1	-	0.25704	1.07699	7	108,218,104,222,177,129,116,	0,615,1897,2934,5186,10652,12164	2751	cds
chr16	90097732	90106765	ENST00000268699.4	GAS8	+	0.171791	1.09581	7	172,207,55,206,168,87,58,	0,1393,4308,5056,5907,6437,8975	1434	cds
chr5	150029017	150030307	ENST00000522122.1	SYNPO	+	0.0281838	1.47121	1	1290,	0	2787	utr3, cds
chr11	134019059	134019358	ENST00000299106.4	JAM3	+	0.445656	2.94854	1	299,	0	930	utr3, cds
chr16	2009750	2011976	ENST00000543683.2	NDUFB10	+	0.341193	1.01932	3	5,139,479,	0,1403,1747	244	cds, utr3
chr5	37162611	37169470	ENST00000425232.2	C5orf42	-	0.00338844	1.44193	5	57,55,133,167,578,	0,1763,3029,4537,6281	9591	cds
chr7	100273820	100274391	ENST00000393924.1	GNB2	+	1.04713e-08	1.66555	3	125,39,76,	0,337,495	128	cds, utr5
chrX	9685385	9685775	ENST00000407597.2	TBL1X	+	0.21727	1.37173	1	390,	0	3497	utr3
chr10	14563867	14572412	ENST00000488576.1	FAM107B	-	0.0676083	1.33422	2	151,82,	0,8463	279	cds
chr12	122617940	122619807	ENST00000538698.1	MLXIP	+	0.128233	1.11884	2	594,37,	0,1830	910	cds, utr5
chr19	41810001	41812952	ENST00000392006.3	HNRNPUL1	+	0.11508	1.04565	3	165,192,599,	0,1579,2352	2568	utr3, cds
chr3	52780188	52786110	ENST00000461689.1	NEK4	-	0.139959	1.2781	4	38,171,138,163,	0,561,3519,5759	2166	cds
chr1	205052611	205053379	ENST00000367167.3	TMEM81	-	0.0331131	2.01391	1	768,	0	426	cds, utr3
chr1	182555567	182555897	ENST00000367559.3	RNASEL	-	0.277971	1.47019	1	330,	0	2223	cds
chr19	40762951	40790861	ENST00000452077.1	AKT2	-	0.000229087	2.32947	3	10,130,91,	0,8177,27819	402	utr5, cds
chr3	107429445	107435579	ENST00000416476.2	BBX	+	0.155597	1.25093	2	24,126,	0,6008	1884	cds
chr15	40710893	40712630	ENST00000479013.2	IVD	+	0.187499	1.86865	1	1737,	0	3039	utr3
chr21	35889937	35890501	ENST00000399272.1	RCAN1	-	0.0114815	1.50004	1	564,	0	513	utr3, cds
chr2	107041304	107041394	ENST00000304514.7	RGPD3	-	0.284446	4.19887	1	90,	0	5298	cds
chr8	26248925	26265755	ENST00000518611.1	BNIP3L	+	0.251768	1.12272	4	17,73,104,13,	0,3820,16590,16817	537	cds
chr5	96078361	96108418	ENST00000395812.2	CAST	+	0.128233	1.03498	17	99,84,48,96,96,102,84,51,72,99,105,93,45,93,72,59,75,	0,3684,4687,5860,7929,11402,12000,14786,14925,19616,22563,23395,24780,25249,27873,28986,29982	2250	utr3, cds
chr12	53693177	53693234	ENST00000550846.1	PFDN5	+	0.0707946	1.20999	1	57,	0	108	utr3
chr1	36215096	36230898	ENST00000251195.5	CLSPN	-	6.30957e-05	1.39959	11	36,179,257,192,575,109,73,78,162,449,80,	0,137,1754,4249,10846,11600,12502,12908,13664,14770,15722	3996	cds
chr5	154346394	154346575	ENST00000523037.1	MRPL22	+	0.247742	1.1088	1	181,	0	618	utr3, cds
chr2	202137433	202151445	ENST00000392259.2	CASP8	+	0.0501187	1.22179	5	66,45,142,502,264,	0,187,4116,12105,13748	1787	cds, utr3
chr2	113331352	113333488	ENST00000541869.1	POLR1B	+	0.0234423	1.25353	2	40,1065,	0,1071	3519	utr3, cds
chr19	58757776	58762806	ENST00000333581.5	ZNF544	+	0.134586	1.30044	3	17,84,133,	0,300,4897	320	cds, utr3
chr17	33689930	33690291	ENST00000308377.4	SLFN11	-	0.060256	1.44293	1	361,	0	2703	cds
chr11	102195715	102195895	ENST00000263464.3	BIRC3	+	0.175388	1.93992	1	180,	0	1812	cds
chr16	633897	634136	ENST00000321878.5	PIGQ	+	0.0190546	1.73869	1	239,	0	1104	utr3
chr15	56385578	56386239	ENST00000423270.1	RFX7	-	0.00977237	1.56591	1	661,	0	4380	cds
chr1	117664174	117664324	ENST00000369464.3	TRIM45	-	0.224905	1.90528	1	150,	0	561	utr5
chr7	1008749	1008840	ENST00000344111.3	COX19	-	0.37325	1.26576	1	91,	0	3306	utr3
chr7	92765075	92765281	ENST00000446959.1	SAMD9L	-	0.314051	1.4103	1	206,	0	209	cds
chr1	40041609	40041699	ENST00000531243.2	PABPC4	-	0.222844	1.56482	1	90,	0	518	cds, utr5
chr22	36884675	36885036	ENST00000366463.3	FOXRED2	-	0.149279	1.35566	1	361,	0	1412	utr3
chr5	75960851	75960971	ENST00000505766.1	IQGAP2	+	0.474242	2.9897	1	120,	0	4208	cds
chr1	110883404	110884448	ENST00000602849.1	RBM15	+	0.00389045	1.33793	1	1044,	0	2871	cds
chr1	165796916	165859487	ENST00000367879.4	UCK2	+	0.0331131	1.40834	2	253,47,	0,62524	783	utr5, cds
chr12	75892390	75892571	ENST00000229214.4	KRR1	-	0.258821	1.23971	1	181,	0	2908	utr3
chr1	85117580	85155972	ENST00000603677.1	SSX2IP	-	0.00912011	2.12874	2	100,136,	0,38256	190	cds, utr5
chr8	146066791	146067773	ENST00000544249.1	ZNF7	+	0.109144	1.12975	1	982,	0	1770	cds
chr19	18967074	18967771	ENST00000262803.5	UPF1	+	0.11324	1.30586	2	35,86,	0,611	3354	cds
chr7	29983712	29994800	ENST00000438497.1	SCRN1	-	0.297852	1.22519	2	83,6,	0,11082	424	cds
chr2	130909727	130909967	ENST00000409031.1	SMPD4	-	0.0331131	1.45196	1	240,	0	1149	utr3
chr6	158614032	158614123	ENST00000607778.1	GTF2H5	+	0.236592	7.01285	1	91,	0	7190	utr3
chr19	15465686	15469791	ENST00000269701.2	AKAP8	-	0.0489779	1.27015	2	495,14,	0,4091	2076	utr3, cds
chr1	6535523	6535991	ENST00000377728.3	PLEKHG5	-	0.251768	2.07053	2	59,1,	0,467	3018	cds
chr19	52567748	52568166	ENST00000389534.4	ZNF841	-	0.0676083	3.4822	1	418,	0	644	utr3
chr21	47716118	47717665	ENST00000397701.4	YBEY	+	0.236048	1.2861	2	26,213,	0,1334	501	utr3, cds
chr1	203708862	203709252	ENST00000367219.3	ATP2B4	+	0.000194984	1.79626	1	390,	0	4511	utr3
chr20	32399109	32438763	ENST00000217402.2	CHMP4B	+	0.0112202	1.12039	3	355,178,6,	0,37163,39648	672	utr5, cds
chr17	47007735	47007944	ENST00000290330.3	SNF8	-	0.00104713	1.56591	1	209,	0	771	utr3, cds
chr14	104206705	104206855	ENST00000202556.9	PPP1R13B	-	0.419759	1.16554	1	150,	0	3270	cds
chr17	6348710	6350979	ENST00000572447.1	FAM64A	+	0.0891251	1.42208	2	14,197,	0,2072	714	cds
chr16	2762418	2762568	ENST00000302641.3	PRSS27	-	0.334195	2.26577	1	150,	0	205	utr3
chr19	9523271	9523840	ENST00000361151.1	ZNF266	-	0.110408	1.31677	1	569,	0	682	utr3
chr19	44047804	44050813	ENST00000262887.5	XRCC1	-	0.0457088	1.2861	5	35,91,140,55,67,	0,491,2165,2399,2942	1899	cds
chr7	589784	589992	ENST00000406797.1	PRKAR1B	-	0.165196	1.32409	1	208,	0	1235	utr3
chr8	77766257	77767217	ENST00000521891.2	ZFHX4	+	0.187068	1.15269	1	960,	0	10848	cds
chr2	27591904	27592761	ENST00000451130.2	EIF2B4	-	0.323594	1.11111	3	172,136,19,	0,376,838	1629	cds
chr21	33372759	33372969	ENST00000270112.2	HUNK	+	0.421697	2.9897	1	210,	0	4883	utr3
chr11	130131412	130184486	ENST00000357899.4	ZBTB44	-	0.20797	1.20664	2	412,217,	0,52857	273	cds, utr5
chr4	1961409	1976595	ENST00000382895.3	WHSC1	+	0.111686	1.21841	3	58,117,6,	0,1352,15180	4095	cds
chr18	34824229	34824409	ENST00000334919.5	CELF4	-	0.431519	3.50642	1	180,	0	2198	utr3
chr3	125648177	125649435	ENST00000340333.3	ALG1L	-	0.00213796	4.16986	2	233,36,	0,1222	561	utr3, cds
chr22	39709711	39711499	ENST00000402527.1	RPL3	-	2.0893e-05	1.10803	4	23,102,161,126,	0,400,979,1662	3	cds, utr3
chr19	14042302	14042391	ENST00000588872.1	PODNL1	-	0.345144	8	1	89,	0	279	utr3
chr16	89629574	89629874	ENST00000311528.5	RPL13	+	0.169434	1.07177	1	300,	0	1502	utr3
chr6	152730833	152734656	ENST00000448038.1	SYNE1	-	0.483059	2.8481	2	11,170,	0,3653	26247	cds
chr2	174777895	174820448	ENST00000455789.2	SP3	-	0.0301995	1.13682	3	99,193,848,	0,5425,41705	2184	cds
chr15	41105562	41106168	ENST00000570108.1	ZFYVE19	+	0.0446684	1.66671	3	53,99,28,	0,348,578	1344	cds
chr14	35579781	35585940	ENST00000261475.5	PPP2R3C	-	0.414954	1.12428	2	54,125,	0,6034	1359	cds
chr14	73490759	73490938	ENST00000553891.1	ZFYVE1	-	0.33266	1.264	1	179,	0	2367	cds
chr2	169312848	169312968	ENST00000392687.4	CERS6	+	0.109648	1.85832	1	120,	0	1176	utr5, cds
chr15	75311299	75311389	ENST00000562212.1	SCAMP5	+	0.301301	2.04202	1	90,	0	2513	cds, utr3
chr1	220987551	220987700	ENST00000366910.5	MARC1	+	0.155955	2.09943	1	149,	0	973	utr3
chr1	32673424	32674288	ENST00000537469.1	IQCC	+	0.137721	1.27721	1	864,	0	608	cds, utr3
chr2	201814305	201822806	ENST00000410039.1	ORC2	-	0.30761	1.13524	3	61,144,54,	0,7818,8447	325	cds
chr22	38881882	38882151	ENST00000403230.1	DDX17	-	0.00218776	1.19831	1	269,	0	2187	utr3, cds
chr11	118781253	118781403	ENST00000334801.3	BCL9L	-	0.297167	1.81756	1	150,	0	965	utr5
chr20	35412333	35414982	ENST00000456801.2	SOGA1	-	0.0165959	1.33886	2	428,170,	0,2479	3792	utr3, cds
chr11	66458982	66459073	ENST00000533211.1	SPTBN2	-	0.352371	1.3435	1	91,	0	7170	cds
chr13	75876409	75876469	ENST00000377636.3	TBC1D4	-	0.439542	1.22519	1	60,	0	3894	cds
chr20	47887550	47887730	ENST00000455070.1	ZNFX1	-	0.115611	1.31312	1	180,	0	2122	cds
chr11	1481957	1482108	ENST00000528841.1	BRSK2	+	0.047863	11.5514	1	151,	0	994	utr3
chr18	56530861	56532727	ENST00000588601.1	ZNF532	+	0.11885	2.53151	2	121,26,	0,1840	395	utr5
chr7	91874939	91874998	ENST00000452773.1	KRIT1	-	0.266073	1.71832	1	59,	0	491	utr5
chr19	17398275	17398455	ENST00000404085.1	ANKLE1	+	0.399945	3.86375	1	180,	0	1097	utr3
chr22	37902366	37904682	ENST00000406271.3	CARD10	-	0.354813	1.15029	3	24,126,149,	0,1469,2167	2238	cds
chr16	80718752	80838100	ENST00000566173.1	CDYL2	-	0.400867	1.16231	2	274,54,	0,119294	1521	utr5, cds
chr8	144331915	144332871	ENST00000520584.1	ZFP41	+	0.297852	1.09581	1	956,	0	1083	cds, utr3, utr5
chr2	225449660	225450110	ENST00000344951.4	CUL3	-	0.142889	1.27721	1	450,	0	2106	utr5, cds
chr21	33043540	33044554	ENST00000434667.3	SCAF4	-	0.00363078	1.30767	1	1014,	0	3396	utr3, cds
chr9	139369318	139369799	ENST00000371706.3	SEC16A	-	0.00301995	1.44193	1	481,	0	6402	cds
chr5	178310925	178311612	ENST00000322434.3	ZNF354B	+	0.0831764	1.30044	1	687,	0	1836	utr3, cds
chr14	35343718	35344138	ENST00000382422.2	BAZ1A	-	0.169824	1.29864	1	420,	0	4668	utr5, cds
chr9	112918652	112931091	ENST00000259318.7	AKAP2	+	0.43451	1.13288	2	125,413,	0,12026	2577	utr3, cds
chr2	74273738	74273829	ENST00000305799.7	TET3	+	0.253513	1.76174	1	91,	0	2215	cds
chr14	73490740	73490921	ENST00000556143.1	ZFYVE1	-	0.322107	1.2861	1	181,	0	2331	cds
chr12	118814387	118841276	ENST00000397564.2	SUDS3	+	0.0831764	1.12818	10	251,70,56,72,17,163,96,62,22,60,	0,3579,7429,9531,14409,14537,24076,25176,25400,26829	987	utr5, cds
chr3	46712120	46712447	ENST00000383742.3	ALS2CL	-	0.0457088	1.51677	1	327,	0	415	utr3
chr15	101718351	101775620	ENST00000254190.3	CHSY1	-	0.0977237	1.17446	2	834,334,	0,56935	2406	cds
chr21	46604920	46640752	ENST00000437626.1	ADARB1	+	0.0380189	1.5305	3	86,182,2,	0,19549,35830	3528	utr3
chr16	88665040	88689642	ENST00000452588.2	ZC3H18	+	0.167494	1.06992	6	80,158,118,269,192,16,	0,1158,10301,12635,23564,24586	2931	cds
chr12	98942486	98942606	ENST00000343315.5	TMPO	+	0.0616595	1.3765	1	120,	0	973	utr3
chr2	165550801	165557127	ENST00000375458.2	COBLL1	-	0.000912011	1.31039	3	1545,95,96,	0,5113,6230	3384	cds
chr16	30937066	30939247	ENST00000380310.2	FBXL19	+	0.0363078	1.37745	4	186,144,87,182,	0,1562,1827,1999	2082	cds
chr1	154987242	154988197	ENST00000417934.2	ZBTB7B	+	0.0251189	1.23029	1	955,	0	1719	cds
chr2	180056584	180129457	ENST00000428443.3	SESTD1	-	0.186638	2.67586	2	9,232,	0,72641	317	utr5
chr15	44158948	44159186	ENST00000381246.2	WDR76	+	0.610942	1.50004	1	238,	0	629	utr3
chr10	81915349	81915529	ENST00000535999.1	ANXA11	-	0.0134896	1.27191	1	180,	0	262	utr3
chr19	5205758	5206748	ENST00000262963.6	PTPRS	-	0.000794328	1.30315	1	990,	0	1269	utr3
chr2	128467390	128480600	ENST00000322313.4	WDR33	-	0.0489779	1.12975	7	40,439,109,1089,153,140,69,	0,3766,7338,9448,12019,12774,13141	4008	cds
chr3	184019676	184019767	ENST00000310118.4	PSMD2	+	0.108643	1.13682	1	91,	0	2724	cds
chr8	1772210	1812537	ENST00000518288.1	ARHGEF10	+	0.260615	1.13288	6	69,89,84,156,288,2,	0,2002,19308,33915,35852,40325	4104	utr5, cds
chr20	3016335	3016564	ENST00000318266.5	PTPRA	+	0.00588844	1.52414	2	21,129,	0,100	2379	cds
chr11	108385105	108385285	ENST00000526312.1	EXPH5	-	0.0467735	2.94854	1	180,	0	5200	cds
chr5	75699387	75757426	ENST00000379730.3	IQGAP2	+	0.377572	7.01285	2	29,32,	0,58007	1545	utr5
chr19	10395817	10396259	ENST00000423829.2	ICAM1	+	0.109901	1.18591	1	442,	0	930	utr3, cds
chr15	66629197	66633642	ENST00000367709.4	TIPIN	-	0.0151356	1.4651	2	322,155,	0,4290	600	utr3, cds
chr17	76046397	76046727	ENST00000541771.1	TNRC6C	+	0.216272	1.63921	1	330,	0	5070	cds
chr11	57529298	57529419	ENST00000530094.1	CTNND1	+	0.28119	1.21841	1	121,	0	358	utr5
chr19	1623946	1625698	ENST00000587235.1	TCF3	-	0.0109648	1.91853	2	53,124,	0,1628	639	cds
chr11	67021843	67022628	ENST00000398645.2	KDM2A	+	0.0457088	1.17691	2	46,284,	0,501	3301	utr3
chr19	46457159	46465545	ENST00000596784.1	NOVA2	-	0.215774	15.0324	3	45,144,16,	0,7108,8370	577	utr5
chr9	117405847	117405996	ENST00000288502.4	C9orf91	+	0.153462	1.51257	1	149,	0	851	utr3
chr1	36642405	36645483	ENST00000373151.2	MAP7D1	+	0.0169824	1.11419	9	38,329,178,139,105,54,46,91,9,	0,1068,1614,1880,2116,2457,2707,2861,3069	2523	cds
chr19	40329718	40336982	ENST00000597634.1	FBL	-	0.00870964	1.13524	5	127,95,96,66,52,	0,1154,1335,1643,7212	42	cds, utr5
chr9	131832860	131833099	ENST00000406926.2	FAM73B	+	0.167109	1.30044	1	239,	0	2193	utr3
chr6	7248775	7249735	ENST00000334984.6	RREB1	+	0.0645654	1.20916	1	960,	0	4428	utr3, cds
chr13	25480562	25482176	ENST00000381884.4	CENPJ	-	0.1	1.28521	3	536,103,21,	0,666,1593	4014	cds
chr14	23527775	23527926	ENST00000457657.1	ACIN1	-	0.438531	1.03469	1	151,	0	584	utr3
chr2	241655665	241656055	ENST00000320389.7	KIF1A	-	0.49545	2.46229	1	390,	0	3603	utr3
chr22	31328643	31328881	ENST00000445980.1	MORC2	-	0.212814	1.43794	2	113,6,	0,232	571	cds
chr2	20818721	20818901	ENST00000304031.3	HS1BP3	-	0.301995	1.27103	1	180,	0	1176	utr3, cds
chr14	58925234	58932659	ENST00000354386.6	KIAA0586	+	0.188799	1.20414	4	29,228,175,107,	0,1326,2469,7318	4932	cds
chr10	75434421	75434692	ENST00000374094.4	AGAP5	-	0.201837	1.79253	1	271,	0	2058	cds
chr3	128848246	128848665	ENST00000273541.8	ISY1	-	0.159221	1.27279	1	419,	0	710	utr3
chrX	13781941	13787382	ENST00000380567.1	OFD1	+	0.153109	1.14155	5	33,158,171,68,198,	0,3304,4231,4895,5243	2616	utr3, cds
chr16	3119405	3119552	ENST00000534507.1	IL32	+	0.299226	1.39281	1	147,	0	199	utr3
chr2	74642723	74642933	ENST00000517896.1	C2orf81	-	0.451856	1.41716	1	210,	0	589	cds
chr20	62037799	62038128	ENST00000370224.1	KCNQ2	-	0.21928	9.00047	1	329,	0	2640	utr3, cds
chr17	5287067	5287367	ENST00000408982.2	RABEP1	+	0.157398	1.22603	1	300,	0	2577	utr3
chr1	6246751	6253039	ENST00000471204.1	RPL22	-	0.120226	1.06047	2	125,50,	0,6238	268	cds
chr16	835589	836159	ENST00000565809.1	RPUSD1	-	0.0138038	1.38799	1	570,	0	1402	utr3
chr2	177017595	177017894	ENST00000306324.3	HOXD4	+	0.303389	2.56685	1	299,	0	287	cds, utr3
chr19	45911756	45916994	ENST00000300853.3	ERCC1	-	3.98107e-07	1.4025	2	1227,60,	0,5178	891	utr3, cds
chr2	241463407	241463706	ENST00000405002.1	ANKMY1	-	0.205589	1.44393	1	299,	0	876	cds
chr1	3649931	3650437	ENST00000346387.4	TP73	+	0.224388	1.43396	1	506,	0	827	utr3
chr10	64974404	64975205	ENST00000402544.1	JMJD1C	-	0.0398107	1.22349	2	507,183,	0,618	6909	cds
chr3	100120484	100120604	ENST00000383693.3	LNP1	+	0.44978	1.39959	1	120,	0	1280	utr5
chr1	1636412	1639628	ENST00000356200.3	CDK11A	-	9.77237e-06	2.67586	4	52,91,176,10,	0,668,2435,3206	2238	cds
chr2	130909724	130909963	ENST00000351288.6	SMPD4	-	0.0316228	1.457	1	239,	0	1150	utr3
chr19	11275331	11276555	ENST00000355150.5	KANK2	-	0.000537032	1.36699	1	1224,	0	2293	utr3
chr7	148768461	148769359	ENST00000491431.1	ZNF786	-	0.166725	1.21757	1	898,	0	2346	cds
chr14	63174284	63174940	ENST00000420622.2	KCNH5	-	0.348337	4.22807	1	656,	0	878	utr3
chr10	101715014	101715614	ENST00000342239.3	DNMBP	-	0.0660693	1.37554	1	600,	0	4803	cds
chr5	93855985	93856373	ENST00000312498.7	KIAA0825	-	0.0338844	2.8481	1	388,	0	2814	cds
chr1	151377238	151377928	ENST00000368863.2	POGZ	-	0.0281838	1.30677	1	690,	0	3945	utr3, cds
chr1	43685057	43700026	ENST00000372492.4	WDR65	+	0.0354813	5.93809	8	151,94,191,174,159,144,117,77,	0,1985,2718,3437,4659,7596,13121,14892	3750	cds
chr5	54577310	54579415	ENST00000251636.5	DHX29	-	0.0380189	1.38223	2	33,385,	0,1720	4107	cds
chr2	159313640	159433855	ENST00000389757.3	PKP4	+	0.130617	1.28432	3	90,137,73,	0,76051,120142	125	cds, utr5
chr11	116649624	116649743	ENST00000444935.1	ZNF259	-	0.0831764	1.46307	1	119,	0	1289	utr3, cds
chr19	1576670	1581094	ENST00000434436.3	MBD3	-	0.00263027	1.16878	3	1487,204,4,	0,1663,4420	873	utr3, cds
chr10	14562802	14572425	ENST00000468747.1	FAM107B	-	2.88403e-05	1.44794	3	503,151,95,	0,1065,9528	393	utr3, cds
chr17	38447310	38447486	ENST00000473555.1	CDC6	+	0.123595	1.23542	1	176,	0	355	cds
chr5	179044827	179044917	ENST00000511300.2	HNRNPH1	-	0.139637	1.1321	1	90,	0	477	utr5, cds
chr16	4731758	4732864	ENST00000587747.1	MGRN1	+	0.129718	1.61664	2	19,41,	0,1065	1783	cds
chrX	100265215	100265395	ENST00000372935.1	TRMT2B	-	0.190546	2.18859	1	180,	0	1042	utr3
chr6	74227243	74227333	ENST00000331523.2	EEF1A1	-	0.210378	1.05826	1	90,	0	292	utr3
chr17	41009663	41009783	ENST00000308423.2	AOC3	+	0.395367	4.99332	1	120,	0	1577	utr3
chr20	47886517	47886817	ENST00000371752.1	ZNFX1	-	0.0194984	1.44193	1	300,	0	5754	cds
chrX	19905456	19905577	ENST00000379697.3	SH3KBP1	-	0.159956	2.56685	1	121,	0	149	utr5
chr16	85743803	85784697	ENST00000284245.4	C16orf74	-	0.10666	1.40444	3	110,46,166,	0,24992,40728	184	cds, utr5
chr19	41810007	41812924	ENST00000595018.1	HNRNPUL1	+	0.161808	1.03872	3	159,192,571,	0,1573,2346	2268	utr3, cds
chr1	29313961	29320049	ENST00000373800.3	EPB41	+	0.203236	1.12584	3	456,80,208,	0,1906,5880	1764	utr5, cds
chr21	43413383	43413923	ENST00000398499.1	ZBTB21	-	0.0537032	1.428	1	540,	0	3198	cds
chr1	54635482	54635842	ENST00000536061.1	AL357673.1	-	0.0851138	2.54912	1	360,	0	1434	utr3
chr17	46138691	46138842	ENST00000361665.3	NFE2L1	+	0.0138038	1.56699	1	151,	0	1842	utr3
chr16	75276426	75276667	ENST00000420641.3	BCAR1	-	0.000724436	1.52838	1	241,	0	2664	cds
chr19	56600065	56632649	ENST00000270459.3	ZNF787	-	0.00288403	1.50733	3	396,89,109,	0,14442,32475	119	cds, utr5
chr10	50724506	50724596	ENST00000508005.2	PGBD3	-	0.479733	2.21914	1	90,	0	1779	cds
chr10	105372751	105372841	ENST00000420222.1	SH3PXD2A	-	0.243781	2.46229	1	90,	0	3178	cds
chr1	2123487	2123548	ENST00000420515.1	C1orf86	-	0.366438	1.59107	1	61,	0	960	utr3
chr22	36157490	36236265	ENST00000414461.2	RBFOX2	-	0.113763	1.11419	7	25,61,93,54,144,225,27,	0,3979,6813,16581,20156,48336,78748	1110	cds
chr22	29707518	29707668	ENST00000407854.1	GAS2L1	+	0.0758578	1.53475	1	150,	0	1611	cds
chr1	203822773	203823222	ENST00000332127.4	ZC3H11A	+	0.025704	1.18921	1	449,	0	1728	utr3
chr11	85779720	85780853	ENST00000531930.1	PICALM	-	0.134896	1.21841	2	55,92,	0,1041	147	utr5
chr2	176957797	176957888	ENST00000392539.3	HOXD13	+	0.618016	1.74957	1	91,	0	1029	cds
chr10	69829931	69830021	ENST00000492996.2	HERC4	-	0.366438	2.9897	1	90,	0	2807	utr3
chr16	1252098	1252429	ENST00000565831.1	CACNA1H	+	0.345939	4.59479	1	331,	0	7041	cds
chr5	56152453	56152544	ENST00000399503.3	MAP3K1	+	0.253513	1.94936	1	91,	0	4536	cds
chr22	31678903	31679171	ENST00000441972.1	PIK3IP1	-	0.413048	1.28521	1	268,	0	1665	utr3
chr9	35660835	35661195	ENST00000378387.3	ARHGEF39	-	0.011749	1.44693	1	360,	0	2646	utr3
chr9	129599289	129599530	ENST00000373464.4	ZBTB43	+	0.337287	1.3491	1	241,	0	4300	utr3
chr17	19186366	19187025	ENST00000314728.5	EPN2	+	0.00398107	1.30315	1	659,	0	484	cds, utr5
chr19	1470241	1470422	ENST00000535453.1	APC2	+	0.466659	2.90795	1	181,	0	3028	utr3
chr19	4364204	4390193	ENST00000593591.1	SH3GL1	-	0.000912011	1.45196	5	14,144,73,69,145,	0,1274,2293,2718,25844	619	cds, utr5
chr16	30362086	30362414	ENST00000305596.3	CD2BP2	-	0.0295121	1.47529	1	328,	0	2222	utr3
chr17	57937267	57937387	ENST00000325752.3	TUBD1	-	0.151705	2.56685	1	120,	0	835	utr3
chr5	141243931	141244022	ENST00000536585.1	PCDH1	-	0.261216	2.26577	1	91,	0	3114	cds
chr3	56763146	56766298	ENST00000413728.2	ARHGEF3	-	0.0537032	1.44794	2	504,33,	0,3119	1596	utr3, cds
chr15	72118757	72119266	ENST00000444904.1	MYO9A	-	0.0776247	1.32501	1	509,	0	7587	utr3, cds
chr20	3914438	3914679	ENST00000432261.2	RNF24	-	0.100925	1.46409	1	241,	0	2642	utr3
chr4	57797492	57798241	ENST00000309042.7	REST	+	0.0691831	1.17446	1	749,	0	3291	cds
chr4	128806956	128812759	ENST00000514379.1	PLK4	+	0.0616595	1.1704	5	927,101,371,105,26,	0,1594,4064,5290,5777	2787	cds
chr5	37176021	37180218	ENST00000514429.1	C5orf42	-	0.224388	1.31951	4	67,80,83,100,	0,1701,3441,4097	6789	cds
chr7	154794614	154794794	ENST00000404141.1	PAXIP1	-	0.246604	1.87905	1	180,	0	3207	utr5, cds
chr7	99709813	99710996	ENST00000453269.2	TAF6	-	0.235505	1.11806	3	63,120,25,	0,607,1158	2031	cds
chr1	205064171	205065879	ENST00000264515.6	RBBP5	-	0.444631	1.1088	2	21,70,	0,1638	1614	cds
chr22	38049864	38051679	ENST00000357436.4	SH3BP1	+	0.11722	1.41814	2	16,401,	0,1414	2103	cds
chr12	123749746	123756628	ENST00000261692.2	CDK2AP1	-	0.0060256	1.30495	3	123,98,518,	0,1985,6364	345	utr5, cds
chr1	14075958	14143054	ENST00000503842.1	PRDM2	+	0.163682	1.37936	4	24,56,111,133,	0,19654,23614,66963	201	cds, utr5
chr1	153610872	153618183	ENST00000368694.3	CHTOP	+	0.00645654	1.13839	4	52,184,138,644,	0,3849,4830,6667	744	utr3, cds
chr2	216251472	216251562	ENST00000446046.1	FN1	-	0.0954993	2.73208	1	90,	0	6990	cds
chr11	62648570	62648690	ENST00000535296.1	SLC3A2	+	0.0165959	1.17854	1	120,	0	1797	cds
chr17	16946102	16961059	ENST00000395806.1	MPRIP	+	0.0660693	1.29235	2	183,110,	0,14847	189	utr5, utr3, cds
chr19	56128096	56128635	ENST00000568956.1	ZNF865	+	0.0758578	1.27015	1	539,	0	474	cds, utr3
chr4	158285128	158285189	ENST00000393815.2	GRIA2	+	0.505825	2.9897	1	61,	0	2641	utr3
chr9	95947316	95947466	ENST00000448039.1	WNK2	+	0.340408	4	1	150,	0	2371	cds
chr16	71961788	71962055	ENST00000538850.1	IST1	+	0.0549541	1.1704	1	267,	0	342	utr3
chr16	75573661	75573871	ENST00000258173.6	TMEM231	-	0.150314	1.45297	1	210,	0	1880	utr3
chr18	45566509	45566659	ENST00000332053.2	ZBTB7C	-	0.371535	5.50217	1	150,	0	1857	cds
chr7	100212827	100213007	ENST00000393950.2	MOSPD3	+	0.222331	1.30767	1	180,	0	204	utr3
chr3	113373860	113375450	ENST00000316407.4	KIAA2018	-	0.347536	1.06253	1	1590,	0	6735	cds
chr19	1632018	1652590	ENST00000587235.1	TCF3	-	0.000123027	1.90528	5	97,74,73,111,292,	0,312,14335,18157,20280	639	utr5, cds
chr17	649897	650766	ENST00000576778.1	GEMIN4	-	0.000512861	1.46307	1	869,	0	3141	cds
chr11	117095445	117100271	ENST00000525027.1	PCSK7	-	0.0977237	1.22688	5	26,91,166,135,179,	0,1201,2427,3486,4647	916	cds
chr3	49572748	49573048	ENST00000545947.1	DAG1	+	0.0501187	1.23114	1	300,	0	2419	utr3
chr1	201984337	201985137	ENST00000367283.3	ELF3	+	0.143549	1.08222	1	800,	0	1113	utr3, cds
chr11	46403284	46404282	ENST00000395566.4	MDK	+	0.0398107	1.19086	4	24,77,168,146,	0,322,559,852	84	cds, utr5
chr9	34241318	34242090	ENST00000379186.4	UBAP1	+	6.30957e-05	1.30586	1	772,	0	1323	cds
chr20	34537824	34538124	ENST00000374012.3	PHF20	+	0.0691831	1.67597	1	300,	0	2757	utr3
chr9	100617201	100617737	ENST00000375123.3	FOXE1	+	0.0169824	1.57026	1	536,	0	1671	cds, utr3
chr8	144672091	144672796	ENST00000526135.1	EEF1D	-	0.127644	1.45297	2	160,19,	0,686	375	cds, utr5
chr2	33172637	33172847	ENST00000354476.3	LTBP1	+	0.074131	11.9588	1	210,	0	5166	cds
chr16	4555501	4559669	ENST00000406590.2	HMOX2	+	0.0794328	1.09126	5	110,118,492,127,40,	0,1394,2212,3911,4128	171	cds, utr5
chr11	108378464	108379603	ENST00000265843.4	EXPH5	-	0.311172	1.24315	1	1139,	0	4109	utr3
chr1	27219226	27219939	ENST00000445019.1	GPATCH3	-	0.040738	2.39496	2	56,60,	0,653	227	cds
chr1	89654456	89655850	ENST00000355754.6	GBP4	-	0.526017	1.38992	2	21,130,	0,1264	1920	cds
chr1	19543412	19544070	ENST00000477853.1	EMC1	-	0.025704	1.59881	1	658,	0	3642	utr3
chr12	53845939	53849275	ENST00000549863.1	PCBP2	+	7.24436e-08	1.23456	4	221,144,24,31,	0,2570,3191,3305	963	utr5, cds
chr2	28639760	28639940	ENST00000379619.1	FOSL2	+	0.11508	1.63354	1	180,	0	4867	utr3
chr16	29822009	29822455	ENST00000562337.1	MAZ	+	0.000870964	1.2033	1	446,	0	906	utr3
chr4	27024635	27025625	ENST00000467087.1	STIM2	+	0.0758578	1.25093	1	990,	0	2388	utr3
chr5	149216231	149216589	ENST00000360453.4	PPARGC1B	+	0.222844	1.55725	1	358,	0	2952	cds
chr12	49212603	49217182	ENST00000301050.2	CACNB3	+	0.213304	1.79626	2	154,56,	0,4523	1452	utr5, cds
chr2	101622022	101622113	ENST00000409711.1	RPL31	+	0.334195	2.39496	1	91,	0	2080	utr3
chrX	109417451	109417751	ENST00000372068.2	TMEM164	+	0.292415	1.19086	1	300,	0	4336	utr3
chr16	69357457	69357603	ENST00000562595.1	COG8	-	0.387258	1.50004	1	146,	0	667	utr3, cds
chr1	2122461	2122671	ENST00000597060.1	AL590822.2	+	0.299226	1.51467	1	210,	0	1150	utr3
chr6	41566890	41567071	ENST00000373057.3	FOXP4	+	0.0954993	1.45498	1	181,	0	1030	utr3
chr19	18054594	18054800	ENST00000597436.1	CCDC124	+	0.271644	1.11034	1	206,	0	279	utr3
chr1	181025828	181026368	ENST00000367580.5	MR1	+	0.0549541	2.04202	1	540,	0	6676	utr3
chr12	109704770	109704831	ENST00000338432.7	ACACB	+	0.377572	7.01285	1	61,	0	1867	utr3
chr17	1438800	1466074	ENST00000576010.2	PITPNA	-	0.0114815	1.25006	8	12,84,75,8,92,146,31,125,	0,3362,6059,7513,12789,17497,23022,27149	249	utr5, cds
chr11	66244420	66244808	ENST00000528752.1	PELI3	+	0.1	1.62225	1	388,	0	1766	utr3
chr12	123466281	123467169	ENST00000392435.2	ARL6IP4	+	0.00363078	1.14472	3	145,118,154,	0,222,734	128	cds, utr3
chr1	226923909	226924269	ENST00000366784.1	ITPKB	-	0.0537032	2.11404	1	360,	0	1932	cds
chr19	58968699	58969179	ENST00000391696.1	ZNF324B	+	0.156675	1.44493	1	480,	0	1236	utr3
chr19	5705892	5707109	ENST00000590729.1	LONP1	-	0.206063	1.20581	2	111,39,	0,1178	2487	cds
chr17	73842433	73843623	ENST00000344296.4	WBP2	-	0.0177828	1.16231	3	435,77,56,	0,555,1134	414	cds, utr3
chr12	69004704	69018624	ENST00000534899.1	RAP1B	+	0.244343	1.11729	2	119,170,	0,13750	344	utr5
chr15	66994595	66995223	ENST00000288840.5	SMAD6	+	0.102802	1.32869	1	628,	0	1031	utr5
chr12	49251575	49251635	ENST00000309739.5	RND1	-	0.669885	1.3333	1	60,	0	854	utr3
chr10	71909137	71909317	ENST00000373242.2	SAR1A	-	0.057544	3.63008	1	180,	0	5190	utr3
chr1	52253026	52253638	ENST00000530544.1	OSBPL9	+	0.0794328	1.17365	2	134,252,	0,360	1965	utr3, cds
chr7	1609214	1609333	ENST00000288607.2	PSMG3	-	0.244343	1.53475	1	119,	0	654	utr5
chr2	111878605	111881351	ENST00000393253.2	BCL2L11	+	0.0870964	2.04202	2	160,42,	0,2704	255	utr5, cds
chr8	77618828	77620014	ENST00000518282.1	ZFHX4	+	0.235505	1.50733	2	85,156,	0,1030	10770	cds
chr19	40540162	40541422	ENST00000434248.1	ZNF780B	-	0.00301995	1.53156	1	1260,	0	2499	utr3, cds
chr19	7584147	7584324	ENST00000599312.1	CTD-2207O23.12	+	0.303389	1.20916	1	177,	0	241	cds, utr3
chr1	197071948	197072489	ENST00000367409.4	ASPM	-	0.116145	1.20664	1	541,	0	10431	cds
chr17	74305926	74306227	ENST00000446526.3	PRPSAP1	-	0.47863	2.25012	1	301,	0	2059	utr3
chr4	74021376	74088711	ENST00000509867.2	ANKRD17	-	0.100925	1.19831	5	119,148,157,154,21,	0,359,5532,21720,67314	7470	cds
chr20	45839104	45848950	ENST00000396281.4	ZMYND8	-	0.0047863	1.34071	2	438,42,	0,9804	3558	utr3, cds
chr19	46287196	46287458	ENST00000537879.1	DMWD	-	0.149968	1.2466	1	262,	0	651	utr3
chr16	3071968	3072087	ENST00000573001.1	TNFRSF12A	+	0.133968	1.13131	1	119,	0	263	utr3
chr13	53271181	53271242	ENST00000310528.8	SUGT1	+	0.691831	1.39959	1	61,	0	13077	utr3
chr17	80347727	80348088	ENST00000313056.5	OGFOD3	-	0.176604	1.58118	1	361,	0	3178	utr3
chr16	3119406	3119552	ENST00000548652.1	IL32	+	0.299226	1.39281	1	146,	0	199	utr3
chr15	72030104	72030195	ENST00000355327.3	THSD4	+	0.311889	1.8391	1	91,	0	3054	cds
chr1	6653146	6659120	ENST00000377658.4	KLHL21	-	0.0275423	1.32317	3	572,73,14,	0,2398,5960	2644	cds, utr3
chr19	48967986	48968047	ENST00000391884.1	KCNJ14	+	0.41783	1.94396	1	61,	0	1336	cds, utr3
chr12	58109963	58114717	ENST00000389146.6	OS9	+	0.00025704	1.13524	9	13,101,52,89,231,190,165,113,151,	0,231,512,1689,1965,2812,3918,4225,4603	1956	utr3, cds
chr9	98248131	98278832	ENST00000468211.2	PTCH1	-	0.174985	1.47631	3	25,193,82,	0,20557,30619	549	utr5, cds
chr10	75197651	75198011	ENST00000360663.5	PPP3CB	-	0.348337	1.11884	1	360,	0	1572	utr3, cds
chr2	208576533	208576713	ENST00000339882.5	CCNYL1	+	0.437522	1.2861	1	180,	0	924	utr5, cds
chr16	58438431	58438968	ENST00000426538.2	GINS3	+	0.149624	1.19251	1	537,	0	755	cds, utr3
chr17	80213433	80231307	ENST00000580446.1	CSNK1D	-	0.0057544	1.63127	2	20,126,	0,17748	562	utr5, cds
chr19	14017084	14017265	ENST00000585755.1	C19orf57	-	0.359749	1.16635	1	181,	0	285	utr5
chr11	65352670	65352880	ENST00000309295.4	EHBP1L1	+	0.11695	1.5252	1	210,	0	4569	cds
chr17	61892929	61895988	ENST00000389924.2	DDX42	+	0.060256	1.05966	3	104,99,935,	0,1298,2124	2814	utr3, cds
chr6	144262715	144263548	ENST00000392307.1	PLAGL1	-	0.0295121	1.38703	1	833,	0	1233	cds
chr14	21485028	21485208	ENST00000298684.5	NDRG2	-	0.265461	1.6358	1	180,	0	788	utr3
chr12	122247682	122248103	ENST00000542440.1	SETD1B	+	0.047863	1.3765	1	421,	0	5769	cds
chr19	50161719	50161899	ENST00000360565.3	SCAF1	+	0.196336	1.20247	1	180,	0	246	utr3
chr19	37975822	37975883	ENST00000330173.1	ZNF570	+	0.416869	5.9794	1	61,	0	1608	cds
chr1	151171237	151171506	ENST00000441902.2	PIP5K1A	+	0.101625	1.17365	1	269,	0	1566	utr5, cds
chr10	7202109	7202290	ENST00000361972.4	SFMBT2	-	0.498884	1.44693	1	181,	0	5149	utr3
chr19	36427899	36427990	ENST00000588831.1	LRFN3	+	0.184077	6.27667	1	91,	0	1054	utr5
chr10	35298837	35299136	ENST00000602371.1	CUL2	-	0.0398107	1.61105	1	299,	0	434	utr3
chr14	57735715	57741325	ENST00000556995.1	AP5M1	+	0.0102329	1.55079	2	72,364,	0,5246	365	cds, utr5
chr19	1154186	1173773	ENST00000590176.1	SBNO2	-	0.00234423	2.71321	2	215,51,	0,19536	177	cds, utr5
chr16	69974233	69974504	ENST00000356003.2	WWP2	+	0.0177828	1.54221	1	271,	0	1803	utr3
chr1	39827097	39827338	ENST00000361689.2	MACF1	+	0.309742	1.19582	1	241,	0	16290	cds
chr20	54943569	54943719	ENST00000371384.3	FAM210B	+	0.057544	1.32593	1	150,	0	2379	utr3
chrX	71348891	71349042	ENST00000545866.1	RGAG4	-	0.405509	4.34694	1	151,	0	2284	utr3
chr19	2733051	2733464	ENST00000269740.4	SLC39A3	-	0.148252	1.25266	1	413,	0	942	cds
chr15	75503402	75503553	ENST00000567617.1	C15orf39	+	0.254683	1.3333	1	151,	0	1435	utr3
chr11	71935861	71936081	ENST00000543234.1	INPPL1	+	0.0645654	1.84038	1	220,	0	222	cds, utr5
chr2	43458019	43458199	ENST00000407351.1	THADA	-	0.375837	1.1599	1	180,	0	3578	utr3, cds
chr7	99123550	99129528	ENST00000394170.2	ZKSCAN5	+	0.403645	1.03778	2	491,798,	0,5180	2517	cds
chr9	130268400	130268731	ENST00000373312.3	FAM129B	-	0.0562341	1.12117	1	331,	0	1505	utr3
chr1	29010212	29016695	ENST00000361872.4	GMEB1	+	0.246604	1.39571	2	40,80,	0,6403	1689	cds
chr2	9731562	9770745	ENST00000381844.4	YWHAQ	-	1.12202e-05	1.20497	2	82,458,	0,38725	735	utr5, cds
chr12	133146605	133147086	ENST00000261673.6	FBRSL1	+	0.00562341	1.77276	2	222,166,	0,315	2916	cds
chr22	50691601	50691781	ENST00000215659.8	MAPK12	-	0.187932	1.31312	1	180,	0	501	utr3
chr20	50216461	50216971	ENST00000338821.5	ATP9A	-	0.163305	1.13682	1	510,	0	4700	utr3
chr11	68370888	68377390	ENST00000534190.1	PPP6R3	+	0.128825	1.25527	2	72,19,	0,6483	1740	cds
chr8	86089759	86115329	ENST00000418930.2	E2F5	+	0.196336	1.60103	3	130,110,1,	0,24622,25569	1035	cds
chr12	57081828	57081946	ENST00000436399.2	PTGES3	-	0.000912011	1.53156	1	118,	0	163	utr5
chr1	1596380	1597249	ENST00000234800.6	SLC35E2B	-	0.0398107	1.19997	1	869,	0	1215	utr3, cds
chr17	15609809	15619702	ENST00000579694.1	ZNF286A	+	0.124165	1.22603	3	6,93,389,	0,1659,9504	217	cds, utr5
chr7	55538964	55539592	ENST00000545390.1	VOPP1	-	0.0446684	1.18591	1	628,	0	2244	utr3
chr13	45515233	45517621	ENST00000379161.4	NUFIP1	-	0.188799	1.39959	2	224,45,	0,2343	1960	cds, utr3
chr11	607397	607786	ENST00000416188.2	PHRF1	+	0.0295121	1.3333	1	389,	0	4944	cds
chr19	37975066	37975274	ENST00000586475.1	ZNF570	+	0.283792	6.72717	1	208,	0	1776	cds
chr18	34289201	34298359	ENST00000592930.1	FHOD3	+	0.0758578	1.43993	2	153,565,	0,8593	3598	cds
chr17	79531574	79531935	ENST00000374747.5	NPLOC4	-	0.336512	1.19086	1	361,	0	3557	utr3
chr5	140966671	140998481	ENST00000518047.1	DIAPH1	-	0.074131	1.29325	2	93,117,	0,31693	3780	cds
chr4	24878306	24914546	ENST00000502801.1	CCDC149	-	0.363078	2.17347	2	13,108,	0,36132	423	utr5, cds
chr2	213403235	213403505	ENST00000342788.4	ERBB4	-	0.583445	1.5252	1	270,	0	3924	utr5, cds
chr10	103899192	103900119	ENST00000413464.2	PPRC1	+	3.71535e-05	1.51467	1	927,	0	4200	cds
chr19	1360434	1360672	ENST00000591337.1	MUM1	+	0.0794328	1.34071	1	238,	0	755	cds
chr1	41976390	41976481	ENST00000429157.2	HIVEP3	-	0.314775	4.65893	1	91,	0	7215	cds
chr8	119209785	119209964	ENST00000524796.1	SAMD12	-	0.28119	2.14355	1	179,	0	459	utr3, cds
chr5	149380572	149380723	ENST00000503427.1	HMGXB3	+	0.265461	1.37841	1	151,	0	861	utr5
chr17	41171511	41171572	ENST00000589709.1	VAT1	-	0.169044	1.53794	1	61,	0	117	utr5
chr8	116631532	116631830	ENST00000517323.2	TRPS1	-	0.18281	3.63008	1	298,	0	2073	cds
chr18	8806971	8812985	ENST00000306285.7	SOGA2	+	0.165196	1.68413	3	87,114,9,	0,2474,6005	2928	cds
chr1	43047076	43076705	ENST00000342022.4	CCDC30	+	0.49545	1.44093	3	109,163,57,	0,7915,29572	2349	cds
chr5	179707532	179719071	ENST00000455781.1	MAPK9	-	0.107152	1.48144	2	76,224,	0,11315	1272	utr5, cds
chr5	132269844	132269930	ENST00000425658.1	AFF4	-	0.130017	1.6144	1	86,	0	513	cds
chr16	85741122	85741450	ENST00000602675.1	C16orf74	-	0.0537032	1.32593	1	328,	0	494	utr3
chr17	43318891	43320578	ENST00000328118.3	FMNL1	+	0.123027	1.29056	4	110,300,125,94,	0,322,816,1593	3312	cds
chr2	127834201	127864655	ENST00000351659.3	BIN1	-	0.333426	1.1704	2	81,220,	0,30234	1518	utr5, cds
chr7	121019040	121036418	ENST00000412653.1	FAM3C	-	0.247742	1.18345	3	28,54,66,	0,3970,17312	107	cds, utr5
chr2	149241375	149241525	ENST00000404807.1	MBD5	+	0.317687	2.94854	1	150,	0	5181	cds
chr11	64978972	64979210	ENST00000533129.1	CAPN1	+	0.139637	1.10191	1	238,	0	575	utr3
chr22	30766740	30768146	ENST00000405659.1	CCDC157	+	0.301301	1.39281	3	199,78,83,	0,898,1323	2256	cds
chr17	29298177	29324267	ENST00000443677.2	RNF135	+	0.0251189	2.01391	2	286,8,	0,26082	486	cds
chr8	103298828	103301690	ENST00000220959.4	UBR5	-	0.103276	1.21926	4	17,132,112,10,	0,832,1554,2852	8394	cds
chr7	134552542	134644803	ENST00000417172.1	CALD1	+	0.0316228	1.07699	9	13,147,403,146,262,141,44,82,79,	0,60962,65196,73300,79716,82582,90277,90417,92182	1614	cds
chr7	100027492	100028929	ENST00000310512.2	MEPCE	+	1.7378e-07	1.52203	1	1437,	0	388	cds, utr5
chr9	95377355	95377416	ENST00000375576.1	CENPP	+	0.446684	1.32409	1	61,	0	2018	utr3
chr3	196311049	196311409	ENST00000311630.6	FBXO45	+	0.0794328	1.40347	1	360,	0	4744	cds, utr3
chr12	54675222	54676270	ENST00000551702.1	HNRNPA1	+	0.00660693	1.08598	3	64,211,93,	0,651,955	436	cds
chr2	242089881	242098744	ENST00000439916.1	PPP1R7	+	0.0501187	1.17202	5	81,129,56,84,117,	0,3009,7340,7999,8746	554	utr5, cds
chr2	208463386	208463717	ENST00000353267.3	CREB1	+	0.131522	4.53154	1	331,	0	6376	utr3
chr8	41122322	41161012	ENST00000220772.3	SFRP1	-	0.126183	1.24401	2	686,33,	0,38657	942	utr3, cds
chr19	57088554	57088764	ENST00000391709.3	ZNF470	+	0.406443	3.83706	1	210,	0	2151	cds
chr16	56878617	56878676	ENST00000569322.1	NUP93	+	0.294442	1.24315	1	59,	0	158	utr3
chr5	140953287	140956337	ENST00000253811.6	DIAPH1	-	0.115611	1.07998	4	488,180,65,15,	0,1246,2509,3035	3819	cds
chr19	58520927	58521132	ENST00000553254.1	CTD-2368P22.1	+	0.296483	2.92817	1	205,	0	521	utr3
chr1	70505238	70518777	ENST00000415775.2	LRRC7	+	0.0977237	4.62675	3	238,141,69,	0,4398,13470	2463	cds
chr2	44428375	44445137	ENST00000409432.3	PPM1B	+	0.1	1.11574	3	809,118,32,	0,7973,16730	1140	cds
chr12	1137242	1137452	ENST00000589028.1	ERC1	+	0.343558	1.14314	1	210,	0	3348	cds
chr4	2240516	2242108	ENST00000506763.1	HAUS3	-	0.170216	1.21419	2	254,344,	0,1248	1467	cds
chr16	28931117	28935814	ENST00000358201.4	RABEP2	-	0.308319	1.21335	2	147,91,	0,4606	1707	cds
chr16	1414757	1414967	ENST00000403703.1	UNKL	-	0.38815	1.32134	1	210,	0	3038	utr3
chr19	11242224	11266372	ENST00000585567.1	SPC24	-	0.12331	1.20581	6	59,104,25,105,145,80,	0,5763,16321,16464,17545,24068	627	cds
chr16	30410620	30410770	ENST00000320159.2	ZNF48	+	0.172584	1.65634	1	150,	0	1004	utr3
chr20	31946644	31946793	ENST00000339269.5	CDK5RAP1	-	0.237137	1.25093	1	149,	0	207	utr3
chr17	40724781	40725257	ENST00000246912.4	MLX	+	0.135519	1.19499	1	476,	0	1639	utr3
chr1	17312542	17312662	ENST00000341676.5	ATP13A2	-	0.100693	1.62113	1	120,	0	3474	cds
chr20	62373851	62374769	ENST00000266077.2	SLC2A4RG	+	1.25893e-23	1.84933	3	117,92,538,	0,200,380	1161	utr3, cds
chr16	30790076	30790167	ENST00000262525.4	ZNF629	-	0.206538	1.52309	1	91,	0	3264	utr3
chr8	22428571	22429334	ENST00000523348.1	SORBS3	+	0.00436516	1.69114	2	163,104,	0,659	680	cds
chr15	44829352	44853393	ENST00000424492.3	EIF3J	+	0.0467735	1.09202	6	83,104,115,162,74,178,	0,169,17398,20334,23094,23863	627	utr5, utr3, cds
chr6	73332096	73332156	ENST00000355635.3	KCNQ5	+	0.464515	4.99332	1	60,	0	2799	cds
chr17	76991111	76993540	ENST00000302345.2	CANT1	-	0.103992	1.15269	2	192,467,	0,1962	1203	cds
chr22	29695675	29696365	ENST00000360091.3	EWSR1	+	0.00057544	1.15829	2	166,254,	0,436	367	cds, utr3
chr5	180218733	180219182	ENST00000333055.3	MGAT1	-	1.38038e-06	1.75078	1	449,	0	1335	cds
chr7	12692355	12692746	ENST00000445618.2	SCIN	+	0.242103	1.48144	1	391,	0	888	utr3
chr17	62893328	62893449	ENST00000319651.5	LRRC37A3	-	0.288403	4	1	121,	0	4902	utr5, cds
chr17	40706527	40706966	ENST00000225929.5	HSD17B1	+	0.246604	1.24574	2	73,280,	0,159	278	cds, utr3
chr11	64532790	64535169	ENST00000443908.1	SF1	-	3.16228e-05	1.26839	4	200,180,84,127,	0,1581,1873,2252	167	cds, utr3
chr19	45974520	45976010	ENST00000353609.3	FOSB	+	0.177419	4.28709	2	39,202,	0,1288	1014	cds
chr2	241405628	241405747	ENST00000420138.1	GPC1	+	0.0562341	1.3566	1	119,	0	1792	utr3, cds
chr19	58517839	58518019	ENST00000550135.1	CTD-2368P22.1	+	0.458142	1.68763	1	180,	0	5236	utr3
chr19	1912937	1913444	ENST00000602400.1	ADAT3	+	0.311172	1.20164	1	507,	0	297	cds, utr3
chr5	93159963	93217372	ENST00000509739.1	FAM172A	-	0.285102	1.23971	2	10,197,	0,57212	807	cds
chr19	3574483	3576303	ENST00000333651.6	HMG20B	+	0.017378	1.21841	3	101,121,45,	0,1054,1775	951	cds
chr12	19496329	19501367	ENST00000539256.1	PLEKHA5	+	0.267917	1.37745	3	39,47,35,	0,2446,5003	2622	cds
chr9	124094911	124095120	ENST00000373808.2	GSN	+	0.000446684	1.41814	1	209,	0	242	utr3
chr14	23447605	23450778	ENST00000262713.2	AJUBA	-	0.00301995	1.38319	2	49,309,	0,2864	1614	cds
chr16	68293338	68293810	ENST00000444212.2	PLA2G15	+	0.0213796	1.44193	1	472,	0	636	utr3, cds
chr7	27133809	27134140	ENST00000343060.4	HOXA1	-	0.481948	1.07326	1	331,	0	1450	cds, utr3
chr1	112162398	112238003	ENST00000433097.1	RAP1A	+	0.00831764	1.43296	4	158,94,84,41,	0,7693,71557,75564	279	cds, utr5
chr1	61553902	61554348	ENST00000371189.4	NFIA	+	0.313329	1.11419	1	446,	0	1662	cds
chr8	26151206	26218549	ENST00000521557.1	PPP2R2A	+	0.0512861	1.19251	5	50,98,166,113,60,	0,45199,60777,66478,67283	559	cds, utr5
chr7	2394530	2400374	ENST00000413917.1	EIF3B	+	0.000177828	1.33145	3	221,187,30,	0,338,5814	55	cds, utr5
chr16	28962406	28967484	ENST00000320805.4	NFATC2IP	+	0.0758578	1.19665	5	313,73,118,81,13,	0,1046,3479,4892,5065	1257	cds
chr16	2096139	2097867	ENST00000219066.1	NTHL1	-	0.000912011	1.84293	2	228,158,	0,1570	936	utr5, cds
chr11	62656183	62656332	ENST00000539507.1	SLC3A2	+	0.115878	1.1042	1	149,	0	170	utr3
chr14	61435187	61435277	ENST00000539616.2	MNAT1	+	0.194089	1.31494	1	90,	0	332	utr3
chr12	57858559	57858650	ENST00000228682.2	GLI1	+	0.422669	4.50023	1	91,	0	3318	cds
chr22	41664125	41676954	ENST00000405486.1	RANGAP1	-	0.127057	1.13682	3	35,128,18,	0,6478,12811	1761	cds
chr5	138699483	138700393	ENST00000507755.1	PAIP2	+	0.00562341	1.26225	2	128,141,	0,769	279	cds
chr1	204985747	204985838	ENST00000367169.4	NFASC	+	0.467735	3.24901	1	91,	0	6285	utr3
chr3	184042092	184045643	ENST00000346169.2	EIF4G1	+	0.0165959	1.06017	10	43,237,105,160,101,103,103,233,119,26,	0,573,964,1175,1546,2222,2576,2911,3281,3525	4797	cds
chr1	52252279	52253571	ENST00000337809.4	OSBPL9	+	0.0616595	1.19334	3	10,136,185,	0,745,1107	2223	utr3, cds
chr22	42557218	42605779	ENST00000359486.3	TCF20	-	0.1	1.33422	5	146,128,50,94,123,	0,7396,8634,18396,48438	5880	utr3, cds
chr19	58198979	58199666	ENST00000282296.5	ZNF551	+	0.244343	1.15429	1	687,	0	2010	utr3, cds
chr1	26608774	26609209	ENST00000374222.1	UBXN11	-	0.0251189	1.42701	2	286,70,	0,365	1560	utr3, cds
chr19	47259233	47259472	ENST00000391909.3	FKRP	+	0.0239883	3.29436	1	239,	0	1485	cds
chr16	57513436	57513555	ENST00000566588.1	DOK4	-	0.158125	2.07053	1	119,	0	225	utr5
chr18	43563591	43563802	ENST00000409746.5	PSTPIP2	-	0.211836	2.46229	1	211,	0	1926	utr3
chr16	85125474	85125624	ENST00000566428.1	KIAA0513	+	0.0645654	4.46915	1	150,	0	5908	utr3
chr18	34205561	34232621	ENST00000590592.1	FHOD3	+	0.287078	1.337	3	151,90,89,	0,23717,26971	4866	cds
chr6	83075319	83076242	ENST00000535040.1	TPBG	+	0.047863	1.15349	1	923,	0	1196	cds, utr3
chr10	116195292	116195591	ENST00000392952.3	ABLIM1	-	2.51189e-05	2.15846	1	299,	0	5150	utr3
chr20	34312971	34328776	ENST00000374038.3	RBM39	-	0.00812831	1.09809	6	106,51,66,195,50,31,	0,4262,4412,6891,13918,15774	695	cds
chr17	27028023	27028723	ENST00000347486.4	SUPT6H	+	0.0162181	1.21251	2	123,267,	0,433	5178	utr3, cds
chr16	4511694	4511959	ENST00000404295.3	NMRAL1	-	0.0758578	1.17691	1	265,	0	897	utr3, cds
chr17	6024401	6024552	ENST00000574946.1	WSCD1	+	0.406443	3.83706	1	151,	0	3769	utr3
chr22	29707756	29708774	ENST00000471961.1	GAS2L1	+	0.0223872	1.20832	1	1018,	0	1611	utr3, cds
chr3	51991473	51991683	ENST00000461554.1	PCBP4	-	0.108393	1.59218	1	210,	0	606	utr3
chr5	145439718	145442579	ENST00000359120.4	SH3RF2	+	0.28774	1.23114	2	69,591,	0,2270	2187	utr3, cds
chr17	66418152	66418303	ENST00000448504.2	ARSG	+	0.246604	3.81055	1	151,	0	2271	utr3
chr19	48894593	48894768	ENST00000600980.1	KDELR1	-	0.000151356	1.58337	1	175,	0	662	utr5, cds
chr1	156713147	156714911	ENST00000357325.5	HDGF	-	0.000977237	1.08824	4	100,227,186,112,	0,296,807,1652	1345	cds, utr3
chr5	140963100	140963788	ENST00000398566.3	DIAPH1	-	0.0229087	1.37841	2	82,98,	0,590	3792	cds
chr9	134073137	134073852	ENST00000483497.2	NUP214	+	7.07946e-05	1.5305	1	715,	0	2748	cds
chr2	101009042	101009372	ENST00000264249.3	CHST10	-	0.463447	2.78949	1	330,	0	1383	utr3
chr16	835575	836168	ENST00000567114.1	RPUSD1	-	0.00676083	1.43296	1	593,	0	939	cds, utr3
chr1	10517086	10517475	ENST00000377038.3	DFFA	-	0.224905	1.19251	1	389,	0	4971	utr3
chr10	99473510	99473779	ENST00000285605.6	MARVELD1	+	0.234423	1.79005	1	269,	0	153	cds, utr5
chr20	61528132	61542869	ENST00000395343.1	DIDO1	-	0.00537032	1.1274	5	216,214,213,322,744,	0,9106,10366,12918,13993	6720	cds
chr20	43122314	43122615	ENST00000372904.3	TTPAL	+	0.0676083	1.57135	1	301,	0	5065	utr3
chr4	5814805	5814985	ENST00000264956.6	EVC	+	0.154525	2.25012	1	180,	0	3271	utr3
chr5	149758794	149759276	ENST00000427724.2	TCOF1	+	0.128529	1.12272	2	177,182,	0,300	4244	cds
chr4	189012575	189018261	ENST00000512729.1	TRIML2	-	0.314051	1.38127	2	520,47,	0,5639	1161	cds
chr5	154169895	154173817	ENST00000336314.4	LARP1	+	0.0138038	1.09809	6	51,66,175,129,201,158,	0,309,2286,3259,3464,3764	3057	cds
chr11	9800903	9801564	ENST00000256190.8	SBF2	-	0.0588844	1.32225	1	661,	0	1754	utr3
chr19	6216519	6227014	ENST00000252674.7	MLLT1	-	0.164437	1.09885	4	5,88,564,27,	0,1445,5612,10468	1677	cds
chr12	57112175	57112446	ENST00000454682.1	NACA	-	0.401791	1.28254	1	271,	0	6234	cds
chr3	47957742	47958580	ENST00000360240.6	MAP4	-	0.0537032	1.08598	1	838,	0	3456	cds
chr1	233394705	233397877	ENST00000430153.1	PCNXL2	-	0.244343	1.27899	3	385,37,87,	0,2325,3085	2338	utr5
chr8	42294574	42294753	ENST00000520179.1	SLC20A2	-	0.32961	1.21419	1	179,	0	1956	cds
chr16	87743116	87743206	ENST00000347925.5	KLHDC4	-	0.291072	1.2518	1	90,	0	1467	cds
chr19	1271189	1272462	ENST00000588030.1	CIRBP	+	0.0125893	1.15029	5	56,139,82,71,37,	0,138,360,790,1236	732	cds, utr3
chr4	25864460	25864551	ENST00000399878.3	SEL1L3	-	0.31842	9.00047	1	91,	0	123	utr5
chr14	77807769	77807860	ENST00000216468.7	TMED8	-	0.360579	1.34443	1	91,	0	6753	utr3
chr12	49086345	49088082	ENST00000261900.3	CCNT1	-	0.0831764	1.11729	1	1737,	0	4572	cds, utr3
chr1	151377990	151378739	ENST00000540984.1	POGZ	-	0.0107152	1.30315	1	749,	0	2316	cds
chr14	23528115	23530820	ENST00000397341.3	ACIN1	-	0.0154882	1.08749	3	568,101,314,	0,2177,2391	571	cds, utr3
chr15	34837101	34845167	ENST00000543376.1	GOLGA8A	-	0.030903	1.39281	5	53,49,48,139,72,	0,477,2034,6237,7994	2755	utr5
chr17	42271053	42271651	ENST00000591295.1	ATXN7L3	-	0.225944	1.09202	1	598,	0	2461	cds, utr3
chr11	747456	747545	ENST00000528097.1	TALDO1	+	0.00060256	2.01391	1	89,	0	954	utr5, cds
chr11	67192389	67192509	ENST00000423745.2	CARNS1	+	0.533335	2.9897	1	120,	0	1007	utr3
chr16	70190379	70191034	ENST00000398122.3	PDPR	+	0.0436516	1.18674	1	655,	0	2337	utr3, cds
chr19	5705868	5707116	ENST00000360614.3	LONP1	-	0.201837	1.19168	2	135,46,	0,1202	2877	cds
chr1	1564689	1564823	ENST00000378710.3	MIB2	+	0.111686	2.05623	2	2,59,	0,75	2931	cds
chr12	13065514	13065635	ENST00000014914.5	GPRC5A	+	0.0154882	1.23713	1	121,	0	5401	utr3
chr20	35380467	35380678	ENST00000448110.2	DSN1	-	0.0275423	1.71475	1	211,	0	996	utr3
chr9	33963735	34048825	ENST00000379239.4	UBAP2	-	0.0354813	1.20832	6	54,78,154,111,78,3,	0,23022,25235,32485,35049,85087	538	utr5
chr1	204228480	204230465	ENST00000272203.3	PLEKHA6	-	0.414	1.10803	2	388,32,	0,1953	3144	cds
chr19	42731965	42732293	ENST00000301215.3	ZNF526	+	0.306902	1.90132	1	328,	0	1788	utr3
chr5	169021681	169025564	ENST00000505977.1	SPDL1	+	0.0776247	1.39668	3	4,117,85,	0,1907,3798	936	cds
chr6	146125792	146127020	ENST00000237281.4	FBXO30	-	0.00199526	1.41128	1	1228,	0	2235	cds
chr19	47761630	47763614	ENST00000596938.1	CCDC9	+	0.313329	1.25788	3	30,105,37,	0,185,1947	312	cds, utr5
chr5	134302449	134302510	ENST00000512783.1	PCBD2	+	0.444631	2	1	61,	0	5211	utr3
chr19	50984164	50985663	ENST00000334976.6	EMC10	+	0.00537032	1.52203	2	70,258,	0,1241	1072	cds, utr3
chrX	118672259	118672913	ENST00000536133.1	CXorf56	-	0.000416869	1.6245	1	654,	0	1581	utr3
chrX	47078385	47083787	ENST00000357227.4	CDK16	+	0.0245471	1.35849	3	119,208,4,	0,4565,5398	1488	utr5, cds
chr7	105097287	105097708	ENST00000356362.2	PUS7	-	0.252348	1.16312	1	421,	0	1282	utr3
chr16	54317495	54319767	ENST00000558054.1	IRX3	-	0.0660693	1.805	3	157,67,72,	0,662,2200	192	cds, utr3
chr1	55532570	55532901	ENST00000294383.6	USP24	-	0.060256	1.38032	1	331,	0	2689	utr3
chr19	18679229	18679319	ENST00000595870.1	KXD1	+	0.162555	1.24057	1	90,	0	409	cds
chr19	5243993	5245887	ENST00000262963.6	PTPRS	-	0.00562341	1.26839	2	500,101,	0,1793	5784	cds
chr12	111800276	111800754	ENST00000361483.3	FAM109A	-	0.243781	1.23799	1	478,	0	2030	cds, utr3
chr6	41566895	41567076	ENST00000307972.4	FOXP4	+	0.119124	1.4103	1	181,	0	1693	utr3
chr21	27107359	27113952	ENST00000354828.3	GABPA	+	0.41783	1.36794	2	22,69,	0,6524	1362	utr5, cds
chr15	67457600	67473656	ENST00000540846.2	SMAD3	+	0.205589	1.12975	4	122,75,51,78,	0,1516,5291,15978	960	cds
chr11	61732549	61735103	ENST00000529548.1	FTH1	-	1.99526e-33	1.17446	4	35,209,60,174,	0,291,2234,2380	392	cds, utr5
chr1	10041147	10041322	ENST00000403197.1	NMNAT1	+	0.192752	1.61552	2	81,9,	0,166	480	cds
chr2	241463377	241463706	ENST00000373320.4	ANKMY1	-	0.294442	1.29415	1	329,	0	2133	cds
chr5	133541754	133561713	ENST00000481195.1	PPP2CA	-	0.110917	1.09733	2	68,263,	0,19696	927	utr5, cds
chr3	184039208	184040634	ENST00000411531.1	EIF4G1	+	0.177828	1.02683	4	683,89,187,26,	0,941,1123,1400	4680	cds
chr12	53693175	53693234	ENST00000551018.1	PFDN5	+	0.0676083	1.21251	1	59,	0	108	utr3
chr20	62194932	62195323	ENST00000427522.2	HELZ2	-	0.0794328	1.50629	1	391,	0	6240	cds
chr9	127572369	127572999	ENST00000288815.5	OLFML2A	+	0.386367	1.50108	1	630,	0	1314	utr3, cds
chr1	92757024	92764485	ENST00000534881.1	GLMN	-	0.299226	1.20414	4	70,126,69,4,	0,5936,6493,7457	1740	utr5, cds
JH159134.2	2951896	2952317	ENST00000607367.1	AC211429.1	-	0.017378	1.90924	1	421,	0	2577	cds
chr19	4117554	4124006	ENST00000262948.5	MAP2K2	-	5.37032e-05	1.71356	2	73,226,	0,6226	1200	utr5, cds
chr16	81743427	81744174	ENST00000537098.3	CMIP	+	0.134276	1.10191	1	747,	0	1966	utr3
chr1	154960915	154962100	ENST00000368432.1	FLAD1	+	0.103276	1.17202	2	410,65,	0,1120	1338	cds
chr2	216251470	216251560	ENST00000421182.1	FN1	-	0.0954993	2.73208	1	90,	0	6720	cds
chr15	43038001	43038121	ENST00000267890.6	TTBK2	-	0.247172	1.52732	1	120,	0	3732	cds
chr7	128034595	128034975	ENST00000343214.4	IMPDH1	-	0.280543	1.15029	2	58,33,	0,347	1467	cds
chr11	33731031	33731742	ENST00000351554.3	CD59	-	1.14815e-05	1.18017	1	711,	0	384	utr3, cds
chr3	36873790	36873851	ENST00000428977.2	TRANK1	-	0.170608	3.13834	1	61,	0	7125	cds
chr7	140178982	140179042	ENST00000255977.2	MKRN1	-	0.177828	1.39571	1	60,	0	1446	cds
chr12	123466256	123467221	ENST00000453766.2	ARL6IP4	+	0.00794328	1.12818	4	170,118,70,55,	0,247,759,910	236	cds, utr3
chr16	30975523	30976649	ENST00000262519.8	SETD1A	+	0.0223872	1.28967	2	121,717,	0,409	5121	cds
chr3	43121765	43122004	ENST00000441964.1	POMGNT2	-	0.103276	1.66786	1	239,	0	1740	cds
chr1	41978817	41979027	ENST00000247584.5	HIVEP3	-	0.0398107	16	1	210,	0	7218	cds
chr8	134471169	134471590	ENST00000521180.1	ST3GAL1	-	0.22751	1.49796	1	421,	0	4914	utr3
chr19	47220222	47220372	ENST00000595515.1	PRKD2	-	0.221309	1.47734	1	150,	0	330	utr5
chr6	43030810	43033429	ENST00000470728.1	KLC4	+	0.320627	1.35097	2	75,72,	0,2547	813	cds
chr19	58991667	58991758	ENST00000335841.4	ZNF446	+	0.248313	1.51677	1	91,	0	1008	cds
chr5	118506722	118506873	ENST00000539542.1	DMXL1	+	0.202768	1.48452	1	151,	0	9144	cds
chr16	15681462	15681612	ENST00000300006.4	C16orf45	+	0.331131	1.53794	1	150,	0	1433	utr3
chr17	42295551	42298605	ENST00000302904.4	UBTF	-	0.0263027	1.5966	2	113,37,	0,3017	2292	utr5, cds
chr11	65429217	65429463	ENST00000527874.1	RELA	-	0.030903	1.53581	2	89,56,	0,190	269	cds
chr4	2930604	2930754	ENST00000503455.2	ADD1	+	0.0229087	1.41519	1	150,	0	1159	utr3
chr16	717623	717801	ENST00000551100.1	WDR90	+	0.0194984	1.79129	1	178,	0	391	utr3
chr16	3022879	3024062	ENST00000574730.1	PKMYT1	-	0.000707946	1.78015	3	186,78,62,	0,259,1121	107	cds, utr3
chr1	179076852	179077449	ENST00000504405.1	ABL2	-	0.0190546	1.47019	1	597,	0	3129	utr3, cds
chr13	73330198	73330289	ENST00000377767.4	DIS3	-	0.498884	1.18427	1	91,	0	4396	utr3
chr7	44102852	44103153	ENST00000432854.1	DBNL	+	0.259418	1.59107	1	301,	0	8543	utr3
chr18	56648701	56651325	ENST00000589288.1	ZNF532	+	0.311172	1.15029	2	148,122,	0,2502	3903	cds
chr18	33694229	33694290	ENST00000590986.1	SLC39A6	-	0.205589	1.23799	1	61,	0	2265	cds
chr18	72343065	72343396	ENST00000299687.5	ZNF407	+	0.267917	1.31039	1	331,	0	6744	cds
chr7	131195597	131241346	ENST00000541194.1	PODXL	-	0.103992	1.31221	2	601,328,	0,45421	1680	utr5, cds
chr1	39351508	39351686	ENST00000372990.1	RHBDL2	-	0.454988	1.66671	1	178,	0	700	utr3
chr1	43148097	43167783	ENST00000321358.7	YBX1	+	7.4131e-10	1.08448	8	305,64,34,90,303,83,266,132,	0,976,11063,13772,14215,14753,18354,19554	972	utr5, utr3, cds
chr4	38828514	38828935	ENST00000436693.2	TLR6	-	0.402717	2.21914	1	421,	0	2388	utr3, cds
chr16	447771	448070	ENST00000450036.1	NME4	+	0.137088	1.73628	1	299,	0	557	utr5
chr2	174820929	174829159	ENST00000310015.6	SP3	-	0.018197	1.82513	3	31,123,27,	0,7559,8203	2343	cds
chr8	26364922	26365043	ENST00000522362.2	PNMA2	-	0.484172	2.77022	1	121,	0	2978	utr3
chr17	41196611	41197271	ENST00000351666.3	BRCA1	-	0.246604	1.17202	1	660,	0	1385	utr3
chr9	114489975	114490155	ENST00000394779.3	C9orf84	-	0.500035	1.64947	1	180,	0	4215	cds
chr8	27463880	27468058	ENST00000520491.1	CLU	-	0.0977237	1.14552	3	161,149,67,	0,2574,4111	407	cds
chr12	123749752	123751971	ENST00000542174.1	CDK2AP1	-	0.00707946	1.33607	2	117,240,	0,1979	261	utr5, cds
chr1	18024034	18024095	ENST00000361221.3	ARHGEF10L	+	0.1	2.75108	1	61,	0	492	utr3
chr17	46136435	46137298	ENST00000583378.1	NFE2L1	+	0.000144544	1.16473	1	863,	0	298	cds, utr3
chr7	32525424	32525543	ENST00000450169.2	LSM5	-	0.37325	1.74957	1	119,	0	1925	utr3
chr16	28834443	28836950	ENST00000382686.4	ATXN2L	+	0.00269153	1.58118	3	436,37,6,	0,2243,2501	3132	utr5, cds
chr14	104206699	104206850	ENST00000423488.2	PPP1R13B	-	0.389942	1.19997	1	151,	0	1194	cds
chr2	28615724	28616114	ENST00000264716.4	FOSL2	+	0.144212	1.37936	1	390,	0	863	utr5
chr4	106196924	106197285	ENST00000540549.1	TET2	+	0.102329	1.48555	1	361,	0	6006	cds
chr9	123169310	123171456	ENST00000360822.3	CDK5RAP2	-	0.11324	1.21335	3	216,122,52,	0,1314,2094	5583	cds
chr11	64888138	64889004	ENST00000279259.3	FAU	-	0.0549541	1.08598	2	140,33,	0,833	128	cds, utr3
chr22	50706355	50708673	ENST00000449719.2	MAPK11	-	0.517607	2.49666	2	23,68,	0,2250	337	utr5
chr16	3064000	3064150	ENST00000445369.2	CLDN9	+	0.399025	2.36199	1	150,	0	651	utr3, cds
chr19	11942964	11943862	ENST00000304060.5	ZNF440	+	0.134896	1.22179	1	898,	0	1785	utr3, cds
chr17	16946136	16979084	ENST00000395804.3	MPRIP	+	0.151705	1.19582	2	149,61,	0,32887	3075	utr5, cds
chr15	72338359	72338599	ENST00000424560.1	MYO9A	-	0.172982	1.47121	1	240,	0	7857	cds
chr17	42295540	42298162	ENST00000527034.1	UBTF	-	0.0109648	1.66209	2	124,55,	0,2567	2235	utr5, cds
chr1	204986611	204986672	ENST00000338586.6	NFASC	+	0.395367	4.99332	1	61,	0	6285	utr3
chr14	31382788	31404510	ENST00000554991.1	STRN3	-	0.0229087	1.61776	3	75,141,142,	0,5383,21580	417	cds
chr20	36032152	36032213	ENST00000373578.2	SRC	+	0.146893	1.51572	1	61,	0	2674	utr3
chr22	30885376	30885705	ENST00000540456.1	SEC14L4	-	0.539511	1.74957	1	329,	0	1197	utr3
chr8	104897607	104897758	ENST00000406091.3	RIMS2	+	0.172584	2.25012	1	151,	0	4047	cds
chrX	70520153	70520690	ENST00000276079.8	NONO	+	2.34423e-08	1.20832	1	537,	0	1095	utr3
chr9	35697303	35697603	ENST00000314888.9	TLN1	-	0.0354813	1.31039	1	300,	0	846	utr3
chr13	44466040	44467024	ENST00000441843.1	LACC1	+	0.0446684	1.57462	1	984,	0	2487	utr3
chr15	90772534	90772892	ENST00000559074.1	SEMA4B	+	0.259418	1.12428	1	358,	0	1381	utr3, cds
chr17	4994792	4995451	ENST00000318833.3	ZFP3	+	0.398107	3.55537	1	659,	0	336	cds, utr5
chr3	101488477	101489196	ENST00000327230.4	CEP97	+	0.169044	1.38799	1	719,	0	5013	utr3
chr4	184202064	184210630	ENST00000448232.2	WWC2	+	0.142561	1.17609	5	58,199,165,93,85,	0,1796,3314,5055,8481	3648	cds
chr18	47797419	47797837	ENST00000457839.2	MBD1	-	0.047863	1.47631	1	418,	0	454	utr3
chr4	123664907	123665235	ENST00000314218.3	BBS12	+	0.140281	1.59107	1	328,	0	921	cds, utr3
chr22	26830342	26830462	ENST00000215906.5	ASPHD2	+	0.299916	3.16017	1	120,	0	1107	cds
chr15	52620159	52662443	ENST00000399233.2	MYO5A	-	0.011749	1.27899	13	44,147,94,199,81,101,228,54,144,114,149,94,78,	0,2390,8500,12233,15154,18398,23291,25642,25908,32005,36591,39068,42206	5556	cds
chr2	48809631	48818871	ENST00000394751.3	STON1-GTF2A1L	+	0.368978	1.61552	2	71,80,	0,9160	3405	cds
chr19	17394073	17394253	ENST00000433424.2	ANKLE1	+	0.443609	3.29436	1	180,	0	1317	cds
chr9	113637455	113637725	ENST00000538760.1	LPAR1	-	0.383707	1.18263	1	270,	0	1095	utr3, cds
chr3	44867918	44894274	ENST00000425755.1	KIF15	+	0.0501187	1.25527	14	34,70,87,105,123,147,102,165,110,73,38,166,132,110,	0,1032,1787,3544,4469,11848,13928,14647,16698,21558,22094,25360,25781,26246	3069	utr3, cds
chr15	41709361	41763528	ENST00000389629.4	RTF1	+	0.0660693	1.09733	8	150,111,148,205,115,112,136,159,	0,21157,35737,40508,47607,48977,53093,54008	2130	cds
chr22	30064384	30090795	ENST00000361166.4	NF2	+	0.0120226	1.18427	8	51,123,218,106,128,163,45,55,	0,3430,4873,6440,9800,13043,14624,26356	1770	utr3, cds
chr17	27717978	27778648	ENST00000536202.1	TAOK1	+	0.0204174	1.85575	2	64,176,	0,60494	2559	utr5, cds
chr15	59279965	59280206	ENST00000559160.1	RNF111	+	0.0060256	2.41162	1	241,	0	515	utr5
chr8	23118194	23118345	ENST00000313219.7	CHMP7	+	0.334965	1.14076	1	151,	0	1403	utr3
chr16	2048736	2049581	ENST00000562103.1	ZNF598	-	0.107399	1.26138	3	117,157,85,	0,229,760	2547	cds
chr1	9325158	9325669	ENST00000377403.2	H6PD	+	0.243781	1.18921	1	511,	0	6471	utr3
chr1	204966427	204978697	ENST00000338515.6	NFASC	+	0.31842	9.00047	2	107,13,	0,12257	3771	cds
chr1	156100495	156105851	ENST00000473598.2	LMNA	+	2.0893e-05	1.18756	5	69,126,171,126,160,	0,3698,4100,4482,5196	1695	cds
chr12	109704920	109704981	ENST00000338432.7	ACACB	+	0.464515	4.99332	1	61,	0	1867	utr3
chr16	2312741	2314717	ENST00000565870.1	RNPS1	-	0.074131	1.08523	4	102,192,156,144,	0,355,1435,1832	907	utr5, cds
chr11	46879943	46880393	ENST00000378623.1	LRP4	-	0.191867	1.35849	1	450,	0	2118	utr3
chr19	23927580	23927788	ENST00000395385.3	ZNF681	-	0.337287	2.80889	1	208,	0	1728	cds
chr5	123985353	124082112	ENST00000513986.1	ZNF608	-	1.41254e-06	1.68646	4	37,256,1089,225,	0,51353,94423,96534	2121	utr5, cds
chr5	14708983	14709134	ENST00000284268.6	ANKH	-	0.11749	6.10504	1	151,	0	6396	utr3
chr17	15492060	15492121	ENST00000354433.3	CDRT1	-	0.180717	3.75809	1	61,	0	590	utr3
chr13	113537142	113537981	ENST00000375630.2	ATP11A	+	0.00776247	1.32501	1	839,	0	5107	utr3
chr2	225422468	225450065	ENST00000264414.4	CUL3	-	0.00467735	1.66094	2	105,405,	0,27192	2304	utr5, cds
chr6	83906404	83906495	ENST00000369724.4	RWDD2A	+	0.561048	1.50004	1	91,	0	2663	utr3
chr5	471361	472927	ENST00000510604.1	CTD-2228K2.5	-	0.345939	1.0538	2	577,134,	0,1432	549	cds, utr3
chr2	131797605	131797853	ENST00000525839.1	ARHGEF4	+	0.296483	1.66094	2	160,20,	0,228	2010	cds
chr17	61510172	61510738	ENST00000392976.1	CYB561	-	0.00954993	1.37364	1	566,	0	2098	utr3
chr2	219507686	219507747	ENST00000411696.2	ZNF142	-	0.150314	2.26577	1	61,	0	5061	cds
chr3	58416655	58419406	ENST00000302746.6	PDHB	-	0.30761	1.1042	5	14,36,63,108,49,	0,664,802,948,2702	1077	cds
chr20	4155684	4155745	ENST00000278795.3	SMOX	+	0.257632	1.7219	1	61,	0	225	cds, utr5
chr3	183702220	183702576	ENST00000382494.2	ABCC5	-	0.193197	1.22944	1	356,	0	1184	utr3
chr14	105886377	105911843	ENST00000406191.1	MTA1	+	0.0338844	11.9588	3	23,68,89,	0,18631,25377	2109	cds
chr7	19156640	19156908	ENST00000242261.5	TWIST1	-	0.0630957	2.17347	1	268,	0	606	cds
chr10	13488114	13488205	ENST00000440282.1	BEND7	-	0.55847	1.59992	1	91,	0	6173	utr3
chr6	7229800	7230040	ENST00000483150.1	RREB1	+	0.148594	1.54221	1	240,	0	2334	cds
chr19	17430452	17431142	ENST00000359866.4	DDA1	+	0.18578	1.07998	1	690,	0	3648	cds, utr3
chr19	37620972	37621153	ENST00000337995.3	ZNF420	+	0.442588	1.22688	1	181,	0	1256	utr3
chr19	10504045	10514193	ENST00000589629.1	CDC37	-	0.0025704	1.13682	5	72,18,48,276,140,	0,1651,2126,2558,10008	38	cds, utr5
chr7	134849298	134849537	ENST00000275767.3	TMEM140	+	0.137721	1.42405	1	239,	0	555	cds
chr15	72491372	72491612	ENST00000389093.3	PKM	-	3.46737e-07	1.15829	1	240,	0	621	utr3
chr9	132650603	132651144	ENST00000446176.2	FNBP1	-	0.240436	1.12194	1	541,	0	3355	utr3
chr2	151343786	151343877	ENST00000263895.4	RND3	-	0.390841	1.11961	1	91,	0	732	cds
chr17	2320535	2320715	ENST00000263092.6	METTL16	-	0.403645	1.19914	1	180,	0	3897	utr3
chr1	29213695	29320039	ENST00000349460.4	EPB41	+	0.234423	1.11188	4	27,475,80,198,	0,100247,102172,106146	1923	utr5, cds
chr18	34824826	34825006	ENST00000420428.2	CELF4	-	0.353997	4.99332	1	180,	0	2198	utr3
chr1	8415580	8421891	ENST00000505225.1	RERE	-	0.0234423	1.54007	4	79,147,31,69,	0,579,5939,6242	533	cds
chr15	75500214	75500693	ENST00000567617.1	C15orf39	+	0.0758578	1.35472	1	479,	0	2814	cds
chr20	32226963	32227114	ENST00000543126.1	CBFA2T2	+	0.557186	1.46713	1	151,	0	999	utr5
chr7	143560787	143573427	ENST00000355951.2	FAM115A	-	0.0074131	1.46003	2	102,346,	0,12294	2757	cds
chr20	47734606	47768126	ENST00000360426.4	STAU1	-	0.294442	1.02612	7	27,76,147,144,213,99,8,	0,263,1912,5022,6305,17763,33512	1488	cds
chr19	647525	647615	ENST00000292363.5	RNF126	-	0.11995	1.8	1	90,	0	605	utr3
chr5	140070446	140070926	ENST00000438307.2	HARS	-	0.16788	1.2201	2	83,127,	0,353	1407	utr5, cds
chr22	22049269	22049771	ENST00000492445.2	PPIL2	+	0.340408	1.1274	2	90,89,	0,413	1560	cds
chr12	114296678	114374867	ENST00000545145.2	RBM19	-	0.0758578	1.23029	7	23,117,56,80,61,176,56,	0,56095,59518,61737,65823,68180,78133	2880	cds
chr8	28047987	28048643	ENST00000521015.1	ELP3	+	0.0758578	1.67946	1	656,	0	1434	utr3
chr16	8875415	8875595	ENST00000396600.2	ABAT	+	0.201837	1.92652	1	180,	0	3148	utr3
chr15	59323215	59323845	ENST00000559209.1	RNF111	+	0.0398107	1.30949	1	630,	0	2985	cds
chr11	47260498	47260767	ENST00000256996.4	DDB2	+	0.0112202	1.49692	1	269,	0	370	utr3
chr19	18235521	18239236	ENST00000262811.6	MAST3	+	0.17378	2.82843	2	63,27,	0,3688	3927	cds
chr2	207174951	207175221	ENST00000374423.3	ZDBF2	+	0.0489779	1.69584	1	270,	0	7062	cds
chr6	36891227	36891677	ENST00000480824.2	C6orf89	+	0.0812831	1.2492	1	450,	0	5526	utr3
chr15	91463265	91463745	ENST00000559717.1	MAN2A2	+	0.0346737	1.37745	1	480,	0	1569	utr3
chr3	87294875	87302595	ENST00000471660.1	CHMP2B	+	0.138038	1.13603	3	183,103,42,	0,4149,7678	516	cds
chr16	3536416	3536952	ENST00000414063.2	NAA60	+	0.000213796	1.74715	1	536,	0	1717	utr3
chr16	72822235	72822656	ENST00000397992.5	ZFHX3	-	0.0660693	1.44693	1	421,	0	8367	cds
chr2	157186338	157186428	ENST00000539077.1	NR4A2	-	0.479733	1.74957	1	90,	0	1827	cds
chr19	50412662	50420918	ENST00000595761.1	NUP62	-	0.00912011	1.23456	2	479,54,	0,8202	131	cds, utr5
chr20	25176395	25187776	ENST00000360031.2	ENTPD6	+	0.017378	1.77892	3	108,69,62,	0,10762,11319	182	cds, utr5
chr11	63678013	63678282	ENST00000413835.2	MARK2	+	0.130017	1.21335	1	269,	0	1785	utr3
chr2	128621740	128621801	ENST00000272647.5	AMMECR1L	-	0.228034	1.5305	1	61,	0	3467	utr3
chr20	62366647	62367494	ENST00000369967.3	ZGPAT	+	0.00177828	1.29864	2	269,362,	0,485	1533	utr3, cds
chr14	80667996	80669552	ENST00000557010.1	DIO2	-	0.000812831	1.39862	1	1556,	0	819	utr3, cds
chr5	159545893	159546430	ENST00000456329.3	PWWP2A	-	0.0912011	1.44493	1	537,	0	1680	utr5, cds
chr2	11782043	11782253	ENST00000234142.5	GREB1	+	0.239332	9.98664	1	210,	0	2335	utr3
chr19	53056509	53056626	ENST00000486474.1	ZNF808	+	0.293765	1.89605	1	117,	0	308	cds
chr15	65043772	65067726	ENST00000300069.4	RBPMS2	-	0.334965	4.65893	2	65,295,	0,23659	627	utr5, cds
chr9	95482813	95483023	ENST00000375512.3	BICD2	-	0.113763	1.26839	1	210,	0	2472	cds
chr19	52826053	52826411	ENST00000334564.7	ZNF480	+	0.0588844	1.6144	1	358,	0	1476	utr3, cds
chr3	48785359	48785629	ENST00000265563.8	PRKAR2A	-	0.074131	1.39378	1	270,	0	5009	utr3
chr1	19665316	19665879	ENST00000375142.1	CAPZB	-	0.00676083	1.13839	1	563,	0	808	utr3
chr4	106197464	106197675	ENST00000540549.1	TET2	+	0.18578	1.39765	1	211,	0	6006	utr3, cds
chr17	42275040	42275598	ENST00000389384.4	ATXN7L3	-	0.159588	1.27899	2	58,211,	0,347	309	cds, utr5
chr19	1271196	1274354	ENST00000586773.1	CIRBP	+	0.0162181	1.14472	5	49,139,82,71,49,	0,131,353,783,3109	287	cds, utr3
chr5	140062751	140070925	ENST00000504156.1	HARS	-	0.242103	1.1321	3	53,90,126,	0,7688,8048	1527	utr5, cds
chr5	149213159	149213249	ENST00000403750.1	PPARGC1B	+	0.131826	4.78991	1	90,	0	2877	cds
chr5	43039483	43039930	ENST00000314890.3	ANXA2R	-	0.260016	1.29504	1	447,	0	235	cds, utr3
chr16	66544447	66544896	ENST00000299697.7	TK2	-	0.00151356	1.73628	1	449,	0	3968	utr3
chr13	20762030	20762181	ENST00000382844.1	GJB2	-	0.34914	2.67586	1	151,	0	1432	utr3
chr3	136729096	136729927	ENST00000329582.4	IL20RB	+	0.00020893	1.67714	1	831,	0	865	utr3
[truncated: 14,273 more rows]
