# Supplementary material for: The inhibition of YTHDF3/m6A/LRP6 reprograms fatty acid metabolism and suppresses lymph node metastasis in cervical cancer
Source: Int J Biol Sci. 2024 Jan 12;20(3):916–36. doi: 10.7150/ijbs.87203 (PMC10797697; doi:10.7150/ijbs.87203)
Supplement: Supplementary file 3 — Supplementary table 4. [file ijbsv20p0916s3.xlsx]

## Sheet: Gene list
The 107 identified as overlapping in the MeRIP-seq, RNA-seq and RIP-seq
RNA-seq	MeRIP-seq	RIP-seq	The overlapping of MeRIP seq AND RIP-seq AND RNA-seq
LRP6	LRP6	LRP6	LRP6
MYH9	TBCEL	LAS1L	SNX27
SLC7A5	ENG	ANKIB1	EPB41
ACTN1	SRM	LAP3	ABLIM1
FLNA	MTMR12	MAD1L1	NUP214
EEF2	KCTD2	LASP1	RREB1
FLNB	MIB2	TFPI	SLC23A2
TPM4	SNX27	PLXND1	KIAA1644
MSN	KCTD6	FKBP4	EXT2
MT-ND5	SLC25A29	KDM1A	ZFP64
PTPRF	ENTPD6	RBM6	FBXO21
TRIO	ATXN7	UPF1	ABL1
TIMP3	SSBP4	POLR2J	DLG5
APP	TFCP2	DHX33	USP7
ACTN4	REXO2	RPAP3	SRRM2
ANKRD11	SMPD1	MSL3	SNX29
PRPF8	RPP25	CREBBP	CRTC3
TXNRD1	KLHL17	KMT2E	KIAA1958
DIAPH1	CDK11A	MYCBP2	RFX7
THBS1	ZNF74	PDK2	ATP2B4
DYNC1H1	DBNDD1	ZFX	ADARB1
ATP2A2	REXO2	GDE1	PTPRA
CNN2	MEX3C	AP2B1	EXPH5
CAPN2	SSBP3	BAIAP2L1	FOXE1
C3	EPB41	AGK	WWP2
SRRM2	ABLIM1	PHTF2	UBTF
COL12A1	PMS1	FARP2	SP3
SNRNP200	CNOT11	IFRD1	ATXN2L
SUMO3	TCF3	GTF2IRD1	TAOK1
EIF4H	MARS2	PAF1	RNF111
HNRNPK	RHOT2	ELAC2	RERE
EP300	CUL3	MARK4	MICAL3
GNB1	NFE2L1	CCDC124	RCOR1
CTDSP2	ABCC5	PAFAH1B1	ZNF746
FAM168B	SPCS3	KIAA0100	NCOR2
PRKDC	PCDH9	DNAJC11	KANK2
PGK1	NUP214	E2F2	ANKS1A
CEP170B	CSNK1D	JARID2	UPF1
KMT2D	HLA-C	CDKL5	FAM168A
CTNNA1	DFFA	NADK	ADAMTS1
MPRIP	MBD1	CYTH3	REPIN1
APLP2	ZBED6CL	ADAM22	FGD4
AHNAK	GYS1	SPAG9	KIAA1217
HNRNPUL1	CRK	NFIX	CELSR1
SON	ZNF74	CSDE1	RARG
KRT80	RREB1	UBE3C	PRR12
HEG1	GABARAPL2	REV3L	PER2
GANAB	SLC23A2	VTA1	ZSWIM6
LSR	PRR7	BAZ1B	PDPK1
MTND2P28	USP19	ZNF207	IQSEC1
NFIC	ZBTB10	NCAPD2	DAB2IP
ALDH1A3	ATOH8	SCMH1	KIF7
BCAM	GAS8	HIVEP2	WWC2
ARID1A	EEF1D	ELOA	RALB
MYOF	BDH1	BTBD7	ZCCHC14
MT-ND4L	ZC3H12C	AKAP8L	DIS3L
EEF1A1P5	KIAA1644	UTP18	PTPRF
ADAR	ELAVL1	RNF216	ADNP2
TGM2	RTN3	PTBP1	TBL1X
CS	TBL1XR1	PIK3C2A	MAML1
MCM4	SPON2	PLAUR	ENAH
PTPN1	EFHD2	ANLN	TRIO
TAGLN	EXT2	WIZ	ELMSAN1
AMOTL2	ARFRP1	RABGAP1	CTBP2
SPEN	EPHA4	PPP5C	AHRR
MAP4	RCAN1	MAP4K3	TPM1
SF3A1	CLSPN	BRCA1	ANKRD11
MYO10	SPON2	PSMC4	PIK3R1
KIAA1644	PHF10	NUB1	FBXO34
BAZ2A	TBC1D17	POLR3B	MGA
NCOR2	ZNF562	DDX11	FGD6
MICAL2	NIPA1	GPRC5A	SEC24C
RIMS4	ZFP64	MAMLD1	NCOA3
ITPR3	LONP1	TACC3	PPP6R1
MAPK1	ZNF440	ZC3H3	TNFAIP2
USP22	ZNF282	MDH1	MKL2
BCOR	NAA60	CCDC88C	GNA12
CHST3	SNX27	ZMYND11	PITPNA
ESYT2	C11orf80	NUDCD3	GSE1
CTNND1	TAOK2	GLT8D1	NCKAP1
TGOLN2	MPZL1	RALBP1	CDC42BPA
UBR4	CEP104	WWTR1	COL12A1
TPM1	S100P	PHLDB1	STX2
SLC23A2	PITX1	ZFP64	SH3PXD2B
FAT1	C1R	MRE11	ZNF592
DAG1	C22orf29	SERPINB1	TYW1
LUZP1	ZNF324B	SPAST	ZZEF1
IQGAP1	FBXO21	AQR	FOXK1
PICALM	CAMSAP3	CPS1	BCL9L
FOXRED2	CPSF3L	RTFDC1	RAI1
B4GALT5	CLCF1	RNF10	SKI
SLC7A1	ABCC10	NDUFS1	NR2C2
WDR82	RCC1	RB1CC1	AHDC1
ATXN1L	SBF1	ALAS1	TCF20
EPPK1	ATXN7	AKAP11	PDXDC1
SCRN1	RIN3	UBR2	TNRC6B
EPAS1	AKAP8	EHD2	PHACTR4
CRKL	PCDH9	PHF20	SH3BP4
IGF2R	ARFRP1	TOMM34	DIAPH1
RAI1	ATP6V0B	SEC63	CDC42BPB
ENAH	ABL1	KPNA6	BRD1
WNK1	GNB2	CD44	LAMC1
PGAM1	TCF7	VEZT	POLR1B
POM121C	CXXC5	BRD9	PODXL
AKT1	FAM43B	SNX1	ZNF142
ARHGAP23	FBXO31	BCLAF1	CREBBP
DLG5	LGMN	SLC39A9	KIAA0556
PIP5K1A	DLG5	RABEP1
TNC	TMF1	NUP160
POFUT1	USP7	FAM13B
ACTR3	C1orf35	SARS
SPTBN1	C9orf69	RANBP3
KLF13	TCF3	ARID4A
ZNF664	USP32	ZCCHC8
TNRC18	KLF2	ABCF2
GSE1	ZFX	FUT8
SERPINB5	MFSD12	PIAS1
PLCG1	ZNF202	SLC4A7
PTPN11	SRRM2	RNF19A
ZC3H7B	GPSM2	VCL
EFEMP1	ELAVL1	DEPDC1B
LAMC1	FBXL18	NSMAF
NEO1	TBC1D17	TIMP2
TNS4	DLG5	RFC1
CELSR1	SNX29	TBC1D23
PATL1	ZNF692	ZZZ3
CDH1	PTPRS	TUBG2
LMNB2	SMAD7	RPL26L1
ZNF618	PHF17	NSUN2
RBM12	RUNX1	BOD1L1
CLSTN1	HRH1	TRIO
NOTCH2	ZACN	CLEC16A
SPIN1	RCC1	CDH1
ABL1	CRTC3	SKIV2L2
GPR176	ODC1	ZFYVE16
TGFBI	CCDC42B	RAI14
DPP9	NAA60	PHLPP2
HK1	KIAA1958	SPDL1
CRIM1	CGREF1	STAU2
CRTC3	AKT2	PHF23
ELMSAN1	ZNF839	LSG1
PKP3	FAM135A	PARP3
PTGFRN	SKIDA1	TNC
BRD4	FIZ1	JADE2
AGRN	USP19	CTNNA1
C6orf106	VAT1	PHKA2
WWC2	RPS2	CNTLN
CMTM4	CDR2	HSPA5
GOLPH3	ODC1	OFD1
KIRREL1	ST3GAL3	CTPS2
SMPD4	STOX2	POLR2B
EDC4	GNB2	ARAP2
CREBBP	TMEM81	TPR
JAK1	AKT2	KIAA0556
PRKAR2A	RCAN1	MAP4
MYO1D	PIGQ	USP28
VCL	RFX7	ZNF800
YAP1	SSX2IP	SNX29
CAP1	ATP2B4	RSF1
PIEZO1	SNF8	VPS13D
NFIX	ALG1L	FAM120A
EIF3L	ZFYVE19	R3HDM1
COPA	BRSK2	KITLG
NUMA1	ALS2CL	PER3
MTSS1L	ADARB1	LTBP1
MAP4K4	PTPRA	RCN1
TRRAP	EXPH5	ARID1B
C8orf33	TCF3	CLPTM1L
CALM3	CDK11A	NEDD4L
RBFOX2	KIAA0825	NEXMIF
SETD5	WDR65	LIMA1
CBL	NFE2L1	MAPK9
ACO2	BCAR1	BCAR1
CAPZB	ZNF787	PIK3CB
ZFP91	TCF3	MPHOSPH9
PARP1	FOXE1	PLEKHA5
KIAA1522	GPATCH3	RRP12
DDB1	EMC1	TTC17
UBASH3B	ZNF780B	FOXN3
LARP1	CSNK1D	LAMA3
MYO1E	CUL2	THRAP3
SMG7	AP5M1	ARID4B
LMTK2	SBNO2	KIF1B
ERGIC1	WWP2	FOXC1
PACSIN2	FBRSL1	SYNE2
ZFAND3	PTGES3	ATP9A
RHOBTB3	PPRC1	FAM168A
GHITM	RNF135	NOP58
ANXA11	MEPCE	SZRD1
DYRK1A	SLC2A4RG	CUL1
AKIRIN1	SORBS3	FAM114A2
XIST	MGAT1	TAB2
WASF2	NTHL1	USP36
YWHAG	FKRP	KMT2C
MAN2A2	ABLIM1	PUM2
SMARCD1	KDELR1	HPF1
FURIN	NUP214	ZFR
SCAF4	TALDO1	RC3H2
DENND5A	DSN1	DCBLD2
YLPM1	EMC10	PKP2
PODXL	CXorf56	GDI2
ZNF592	AC211429.1	USP13
BCL9L	MAP2K2	ATP11B
SBF1	HIVEP3	LAMC2
PNMA1	UBTF	CDK14
CELF1	RELA	PPP1R12A
FERMT2	WDR90	POLR3E
NDST1	PKMYT1	ATP2B4
MYO5B	SP3	NDC1
ARHGAP35	ATXN2L	ALDH18A1
UHRF1BP1	UBTF	YBX3
FOXJ2	STRN3	WNK1
KMT2C	LACC1	CCAR1
SMAD3	TAOK1	SNRNP40
LASP1	RNF111	QSER1
UBE2G2	ZNF608	NCKAP1
MTPN	CUL3	SFSWAP
TM9SF4	MTA1	MON2
GOT2	RERE	CDH3
MTMR3	ZDBF2	GPBP1
UBE3C	NAA60	ELMO2
PFKP	ENTPD6	WAPL
NUP98	TK2	EIF4B
USP7	IL20RB	BICRA
DOCK1	ZFHX4	U2AF2
POM121	MANEAL	MED29
CUX1	PCGF3	AHRR
AP2B1	CSNK2A2	LIMCH1
PARVA	PTGES3	CDON
ARHGEF11	MICAL3	TAF2
RBMS2	L3MBTL3	HIPK2
NSD1	RASA1	TNPO3
TNKS1BP1	C5orf42	SUGP2
SLC35D1	ZSCAN20	HMG20B
DNM2	NIPA1	ANKS1A
SRRM1	MAST4	AP3D1
ALPP	B3GNT9	UHRF1BP1
ST14	PTGES3	IPO5
KIAA1671	EEF1D	PKN2
JUP	PABPC4	MCM10
MTA2	TALDO1	DGKA
CHD2	RCOR1	KARS
DIP2B	ZNF746	ADAT1
KDM2A	NCOR2	PDIA5
CDH3	EPS8L2	TBC1D22B
ARHGEF12	KBTBD6	SPEN
AP1B1	ASXL1	MYLK
PPFIA1	NDUFV3	ZC3H15
RAPGEF1	SUB1	MAP2K4
PTK2	P2RY11	SLK
PDPR	KANK2	FAM107B
PRR12	RFX7	ME1
WIZ	TENC1	TBC1D1
AC006504.1	BCL7C	CDK13
MICAL3	LRRC14	FOXJ2
TRIM44	NUDT16L1	YBX1
RUNX3	SBF1	PPP2R5A
PI4KA	ITGA5	ELAVL1
DMKN	GYS1	DIP2B
SOGA1	CTCF	SMARCD1
MT-ND6	TIMM10	KDM4A
CHPF2	GUCD1	NFYC
EIF4EBP2	CDKN2C	ASPM
ARCN1	ANKS1A	ZBTB11
PSME3	MRPL30	GOLGA5
ARPP19	VOPP1	MSANTD3
VPS26B	FAM222B	ATG2B
PITPNA	ZFX	ARFGEF1
BAG3	PABPC4	ZFAT
MAML1	SEPHS1	FECH
WWP2	EPB41	MYO9A
MED13L	LIG1	PFKP
LINC00641	FAM177A1	SP100
ARHGEF17	MOCOS	NEO1
NCKAP1	ZNF687	PHKA1
NUP210	FXYD5	PKM
RCOR1	WDR26	DHX29
KIAA1191	CLSPN	DNTTIP2
ZMIZ1	TAOK1	TP53BP1
ANXA7	AKT2	DHX8
CSNK2A1	FAM222B	IDH3G
STXBP1	MAST4	ROCK1
SIRPA	UPF1	PDK3
GPR107	BIRC5	MEF2A
ACLY	AKT2	OTUD5
VAV2	PPP2R5C	GPKOW
FHOD3	SAMD11	GRIPAP1
RAB14	HDGF	FTSJ1
KREMEN1	HMCES	PRR11
HACD2	CENPV	ATP11A
CHSY1	ZNF562	POLR1A
FLII	LRWD1	IP6K2
MPZL1	DNMT3A	SRBD1
SNX33	ZNF687	KIF2A
CCNK	LPHN1	PSME4
SMAD6	WDR90	ERLEC1
EXT2	ELAVL1	MAST4
PIP4K2C	RNF111	NUP133
SAMD4B	CDKN2A	NUCKS1
MKL1	C21orf58	FUNDC1
HCFC1	LPHN2	MAOB
ITPK1	RELA	TGFBR3
MYORG	C1orf213	ATP1B3
SMURF1	CDK9	NEDD4
LIMCH1	MAP7D2	UFD1
TEAD1	FAM129B	GCLC
MYH10	FAM168A	PHRF1
TMEM127	EYA3	ELP1
BRPF3	RREB1	NUCB2
PPL	ADAMTS1	PTPN3
ANKRD52	AJUBA	SMG6
PPP6R1	SORBS3	MNT
NPTN	PRKX	PABPC1
CNNM4	ZNF263	CFAP20
SREBF2	TRIM28	CSNK2A2
CDCP1	LONP1	PTPN21
SLC7A6	SLC52A3	EIF2B3
FAF2	ZBTB40	TCOF1
KCTD10	REPIN1	ATP2B1
DAB2IP	YAP1	NCK2
SGPL1	NSMF	MAP4K4
SETD7	GYS1	RPL31
PPP4R1	STRN3	WDR1
KANK2	MCCC1	SNX13
NUAK1	ZFP64	ING3
PTPN9	NSMF	SEL1L
PTPN14	NPRL3	TRIP13
GATA2	SLC39A10	MBD3
CDK2	SLC35B4	HLTF
ESYT1	MAST4	FAM50A
TAOK1	FGD4	CPSF1
TLN1	CELSR3	ADGRL1
ADCY3	ZNF445	ACTN1
CCDC6	GUCD1	ZFYVE26
ZXDB	DIO2	TFRC
RIPOR1	CPSF3L	AFF4
ADNP	RUNX1	SMC1A
ZNF469	RCAN1	MARK2
HTT	AC006486.9	HMMR
ZDHHC7	POC1A	STK10
KMT2A	PEX6	FBXW11
SUPT6H	RCOR1	NDE1
GATAD2B	BIRC5	XRCC1
MCM3AP	KIAA1217	MCM2
ELOA	CELSR1	PDE8A
WNT5A	LOXL2	SDHA
PRKACA	NARF	SMARCE1
RBM33	ZNF783	KDM5A
ACTR1A	MGAT1	PPP2R3A
ERC1	ECE1	FERMT2
SKI	RARG	IGF2BP2
PURB	RCAN1	FRY
INPPL1	RUFY3	NSF
ZBED3	NXF1	CLASP1
ABHD2	ZNF562	MRPS34
ZSCAN25	CUL2	CLNS1A
FUBP1	KIF3C	NCBP3
LDLR	TOP2B	NTN4
NUMB	TENC1	SLC24A1
NCOA6	KLHL23	ZNF532
CYFIP1	CD151	ZZEF1
SORCS2	UBP1	ENO1
FAM168A	RRP9	EIF4G3
NT5C2	CDKN2A	GTSE1
GTF3C1	PRR12	SEMA3C
ARID1B	FGD4	ACAT1
ALDH18A1	EEF1D	CELSR1
DNMT1	PER2	ZNF638
UNC5B	MBD1	ADD2
ATN1	VEGFA	MARK3
DIDO1	TOR4A	FNDC3B
SLC35F2	NEU3	FRYL
SLC44A2	PPM1A	TMEM131
SEC16A	MANEAL	ACTB
RIPK4	RP5-850E9.3	MOCOS
MYH14	TAOK2	PLD1
EPB41L1	ZSWIM6	RAB7A
CDS2	MARCH9	SART3
REPIN1	PDPK1	KIFAP3
TOB2	SSBP3	MCM6
LIMS1	ZBTB10	RBMS2
RTF1	RPUSD3	BAZ2A
SMCR8	WDR26	SPAG5
MTOR	CSNK1D	ANKRD13A
AGO2	IQSEC1	GPATCH1
AREL1	NSMF	NT5C2
CSNK1A1	ACTR3C	DGKD
AFAP1L1	PDPK1	TOP2B
AOX1	ATXN7	GTF3C1
EP400	ERCC4	USP33
BICRA	CXorf56	SNRPA
DCAF5	PKD1	DYNC1I2
RPRD2	STK40	POLD3
NGRN	GPX4	CAPZB
SSH3	DAB2IP	JADE1
IFFO2	ARFRP1	FGFR1
CAMSAP1	LTBP4	SMC1B
IGFBP3	WWP2	MAP2
ANKH	SBNO2	ARAF
MIEF1	PTPRA	MCCC1
ADIPOR2	CAPN15	LAMP3
PLEKHA2	DSN1	N4BP2
PDPK1	KANK2	SYNJ2
DSCR3	FXR2	HOXA9
STEAP3	ZNF302	MLLT10
SPINT1	CDKN2A	NRDC
MGLL	FGD4	PCM1
DNAJC5	NUP62	TNRC6C
SETD1B	KIF7	CBFA2T2
CDC42BPB	EEF1D	ITCH
FGD5-AS1	ATPAF1	SDF4
AGAP1	ZNF839	THOC1
ADARB1	DENND4B	SLC1A3
FKBP9	EEF1D	XRCC5
AFF4	SF3B5	TNS1
SFT2D2	MLLT1	REXO1
ANKRD17	AXIN1	SENP1
ACVR1B	PMM2	CIC
GNA12	IFFO2	FDFT1
SAP130	WWC2	CARMIL1
MARVELD1	FGFRL1	DNM2
CLASP1	LTBP4	CRYBG3
KMT2E	DNTTIP1	RIF1
UPF1	TK2	SMARCA2
NCK2	KIAA1217	MID2
HECTD4	CTCF	PUM3
TEF	PKD1	HSP90AA1
CBFA2T2	C22orf29	RBL1
DSG2	LRRC14	DLGAP4
ABLIM1	RALB	NDC80
BICD2	C9orf142	AP4E1
ACKR3	CPSF3L	RSBN1
LPP	CSRNP1	MAGI3
NDUFS1	FLAD1	ZNF510
TUBGCP2	CXXC5	LRP2
TBC1D9B	ATXN2L	PHLPP1
PACS1	PITRM1	WDR70
NFAT5	NCOR2	BZW1
CHD8	HNRNPLL	CCNT2
SFSWAP	RELA	COBLL1
MED1	CDKN2C	KCNK2
SRC	SGMS2	GEMIN5
ELF4	CXCL16	NFE2L1
CPT1A	YTHDF2	GSK3B
DHCR7	ASXL1	ERC1
CPSF7	RAB40C	XPO1
FOSL2	SH2D3A	PALB2
MMP3	MARVELD1	DOPEY1
F11R	BCAR1	KAT6A
EHMT1	SIK1	ZCCHC6
SP2	LRFN4	ULK2
SSH1	ZNF79	TNPO1
TFCP2L1	WDR26	DIS3
SLC41A1	WDR26	PIBF1
ZNF629	BCAR1	NUFIP1
RAB3GAP1	SH2B1	PDS5B
ZZEF1	FBXO44	RRAGB
ZCCHC14	HEATR3	FAT1
SAFB	C11orf80	YTHDC1
COBL	YAP1	CHMP2B
ZHX3	PITHD1	SMAP2
ATXN7L3B	LGMN	NOA1
TNFAIP2	GYS1	REST
LLGL2	MAP2K7	SSH1
BMPR1A	ST3GAL3	APLP2
ZBED4	ZBTB49	WBP11
CDC42BPG	MBD1	EIF3I
FUBP3	NOTCH3	TXLNA
PHACTR4	KIF5B	NCOA1
TET3	CSNK1G2	AGBL5
KDM6A	USP32	KIF3C
AMMECR1L	MTA3	RAB10
UBN1	CEP104	HADHA
EIF2AK4	MAP2K3	BCORL1
GYS1	ARL4C	ATRX
ADPGK	ST3GAL2	MECOM
TRAPPC10	FXYD5	SEH1L
CALD1	CDK16	WDR47
FADS1	GTF2E1	SLC25A24
TGFBRAP1	THAP3	MAP3K4
GLIS2	RTN4	CPNE3
WAPL	PABPC4	RRN3
MEF2D	ATP2B4	CTTN
TNPO3	PPP2R5D	EPS15
TP53BP1	TNFAIP8	ORC1
ANKRD13A	CHTF18	CHERP
CREB3L2	NARF	MAST2
ZC3H18	SLC16A5	DNAJA1
BCL9	FBXO7	CHMP5
PIAS3	GPR125	NFX1
QKI	NR5A2	EIF2AK1
MAL2	C11orf30	SEPHS1
GABRQ	REPIN1	RBM22
CDC42SE1	USP19	TXLNG
RAVER1	GIPC1	HUWE1
FBXW11	AAMDC	ZW10
AUTS2	ZCCHC14	PPP1R15A
TCF20	PTPRS	SRRT
ARFGEF3	DIS3L	ATXN7L3
TBC1D20	RAB40C	PSMC5
CAMK2G	ERCC2	UIMC1
SIN3A	C9orf40	GNAO1
HDAC1	GGPS1	OGFOD1
MAPK13	DNMT3A	NOP14
PHF2	PKD1	ADD1
PDZD8	RAB11B	SF3B2
AKT2	RIPK4	GNAS
GOLGA2	PTPRF	DNM1L
ZNF317	MMRN2	TFAP2C
ATP9A	KIAA1217	AURKA
TPGS2	SH3GL1	CNOT3
DCTN1	ADNP2	DDX18
TACC2	ABLIM1	KHSRP
SEPT3	GNB2	TPX2
TP53I11	ENTPD1	EPB41L1
PTPRU	PITHD1	PPP1R13B
LZTS2	STAB1	ATRN
TBL1X	MANEAL	NSFL1C
GPATCH8	FOXO6	XRN2
SNX30	ZNF687	KIZ
BIN1	MBD1	SNX5
PPP1R13L	ZNF302	RPL6
SEC23B	ZFYVE19	ESF1
NR3C1	NOP14	SLC23A2
SLC31A1	CDK11A	KDM2B
RAD54L2	SSBP3	KIF16B
OSBP2	CSPG4	TRMT6
SIPA1L1	HIST1H1E	BRAP
CIC	AP1AR	IGBP1
CMIP	TRIM28	FXYD5
YY1AP1	DIO2	BIRC5
ITM2C	LMNA	DDX24
ARHGEF7	TBL1X	DHX32
KDM2B	SEPHS1	RCOR1
RAB31	HEATR5A	SLC9A1
ST3GAL1	MAML1	SPTLC1
DDX6	LACC1	PAPOLA
ZNF609	VAT1	CCNK
ZC3H7A	ATPAF1	NUDC
TJP1	ZNF397	MAEA
SCAMP2	ZNF562	ICAM1
CAPN1	NUDT16L1	STRN4
HERC2	TMEM259	P3H2
KIAA0100	RCE1	GOLGA3
KIF1B	RPP25	PABPC4
EIF2AK2	RFX7	USP48
UBTF	SDF4	AARS
SLC39A9	PCGF3	GLG1
ALX4	HIVEP3	KIF4A
UBE2H	CPSF4	TNRC6A
FBLIM1	RAC1	EXOC1
ARIH1	KRBOX4	RBM27
DGCR2	SSBP4	OSBPL8
CRY2	ARHGAP17	PUS7
AGPAT3	DSN1	LAMB1
SPTBN2	UBTF	DLD
CACNG4	ZNF445	TXNL1
LDB1	AKT2	ITGA6
KCTD20	H6PD	SEL1L3
ELK1	ZFYVE16	CDV3
TAB2	LRFN4	SPAG7
USB1	ZBTB10	CCDC80
PDXDC1	AAMDC	PSME1
GAPVD1	ABHD17A	HECTD1
LATS2	HNRNPLL	SUPT16H
GTF2I	LPHN2	TOX4
TOX4	CCDC106	TINF2
PAPSS2	C22orf29	TRPM7
LAMC3	C21orf58	WDR76
NUP214	BICD1	EZR
RAPGEF2	AEN	MYL6
ATRN	EGLN1	CLSPN
BCAR3	ARFRP1	DPYSL2
FLOT2	DMWD	TGFB2
TNPO2	CUL3	NUP50
PLAGL2	KLHL23	CDC45
ATXN2L	ABCC5	HDAC6
TLX1	SPTBN2	SUCO
BMPR2	PITRM1	MSH2
IGF1R	NLGN2	MAP3K1
ROR2	BEST1	ARCN1
GLB1L2	ZC3H12C	NUP188
AHNAK2	VEGFA	BTAF1
FAM219A	TCEA2	WAC
AP000892.3	NCOR2	HIVEP1
TMEM98	HOXB4	FKBP5
VGLL3	ENAH	SRPK1
HMG20A	PCDH9	BRPF3
SMG1	TBC1D10B	HSP90AB1
EVPL	AP2A2	CDC5L
SNTB2	MED17	ITPR3
SFXN3	NUP214	ZNF184
FADS2	ALPK1	DSP
SLC16A14	BCAR1	SIRT1
ZBTB4	AAMDC	ABL1
SPRED2	NARF	SCD
SEPT8	UBTF	ABLIM1
RARG	SMPD4	NRP1
MAP3K9	SGTB	H2AFY2
HDAC7	LRRC24	WASHC2A
PTGS1	ADCK2	MYO9B
SLC46A1	REPIN1	PSMD8
MSL1	TRIO	SETD1A
SNX3	RANBP10	HNRNPM
CAV2	SAMD11	CEP170B
NOMO2	C9orf69	GADD45B
SOCS7	ZNF746	MKNK2
SIN3B	ELMSAN1	RANBP1
NF2	ACTR1A	MED15
MEX3D	DAGLB	SNAP29
ADGRL1	CTBP2	CRKL
KIAA0040	MICAL3	SMARCB1
HIPK3	AHRR	BCL2L13
BRPF1	HLA-C	CABIN1
ZNF496	MAP2K7	SF3A1
TSPYL4	PTGES3	SPECC1L
MARK4	HLA-B	PPIL2
LDLRAD3	AKT2	PES1
CASZ1	TEF	MAPK1
LARS2	ASNSD1	GGA1
MROH1	NIPA1	TFIP11
CDK2AP1	FBRSL1	EIF3L
KAT6A	FXYD5	MICALL1
IRF2BPL	SNX29	TTC28
TMEM192	ZNF440	SEPT3
TCF12	CCDC71	TCF20
PHF8	ENTPD6	RTCB
PMEPA1	TPM1	PPP6R2
OAZ2	CSRNP1	PACSIN2
LONP2	URB1	AP1B1
NF1	C9orf69	HMGXB4
CMPK2	ST3GAL2	NEFH
WIPF2	PHF10	THOC5
NAPA	ZNF850	TTLL12
CRTAC1	ZNF543	RPL3
ZBTB39	ENG	ASCC2
FBXO42	FBRSL1	MTMR3
TSPAN14	LGMN	MYH9
PPP1R13B	PLA2G4B	EIF3D
PTPRJ	INPPL1	TNRC6B
REXO1	WHSC1	ST13
MGRN1	SOGA1	EP300
HELZ2	FXR2	L3MBTL2
XPO7	KIAA1217	RANGAP1
BCL7A	AAMDC	ZC3H7B
MEF2A	LTB4R2	ACO2
URB1	MCM2	TRMU
NFATC2	REXO2	CERK
HIF1AN	EPM2AIP1	BRD1
KANSL3	KLHL26	ZBED4
PRDM15	CLSPN	RBM23
SHE	OS9	NIN
PXYLP1	AP2A2	PYGL
SEC23A	KIAA1217	DDHD1
RGP1	CAP1	CDKN3
HIC2	SYT12	ATP6V1D
BMP7	BAHD1	KIAA0586
IP6K1	WRNIP1	AHSA1
KMT2B	ZNF441	DAAM1
NCOA3	FAM222B	SPTLC2
CLN6	PIP5K1C	LGMN
PPP1R26	RPS2	SNW1
EFCAB14	USP19	ITPK1
MYLK	AP2A2	CEP128
LPCAT3	BTN3A3	HIF1A
SIDT2	ANKRD11	EIF5
GSR	STOM	DICER1
PHF12	ANAPC16	MTHFD1
HOXD10	NUP62	ZC3H14
SHTN1	KIAA1217	PCNX1
ADNP2	EEF1D	PPP4R3A
FOXK1	C11orf80	YY1
LINC00662	SART3	ACIN1
FBXO21	FAM89B	TRIP11
ASH1L	ZFYVE19	ARHGAP5
TRIM8	HYI	CHD8
SP3	DHX33	NFKBIA
MVB12B	DIO2	PSME2
VPS53	C4orf48	BRMS1L
TNKS2	ZNF669	SEC23A
ARPIN	PRICKLE1	NINL
GTF2IRD1	PITRM1	ZMYND8
HERC1	CELSR3	IFT52
DNM1	NPLOC4	MYBL2
MAP3K2	PPP2R5C	STK4
KIF26A	ATP2B4	ADNP
MYO18A	DND1	PFDN4
LRP5	RAD50	CSTF1
MSRB3	FAM129B	DNAJC5
INO80	AKT2	NELFCD
CCDC85C	FAM120A	PRPF6
TTC38	CCDC12	PRELID3B
HOMER2	ATXN7	PSMA7
SETD3	SKIDA1	DIDO1
RAB8A	DPP7	ARFGAP1
SH3BP4	PIK3R1	EEF1A2
PPP5C	SLC16A5	GMEB2
DBN1	GAS8	CDC25B
ADCY9	KANK2	CSNK2A1
ZRANB1	FMNL2	SEC23B
IRF6	CCDC107	TM9SF4
MARK3	NR5A2	CRNKL1
SMAD1	HLA-C	SAMHD1
URGCP	VASN	KIF3B
NNT	SLC23A2	NOP56
MGAT5	C21orf58	MAPRE1
ZNF746	AKT1S1	TTI1
CASP2	AAMDC	CHMP4B
VHL	HLA-C	FAM83D
TNS3	TK2	DNTTIP1
STIM1	YAP1	ADNP2
ANKFY1	BCAR1	USP14
MAU2	MGMT	LPIN2
FBXO41	CKB	SMCHD1
AFDN	RIPK4	CEP76
PAXIP1	ABCF2	CEP192
STK35	ZBTB40	RNMT
ARNT	PPM1A	ANKRD12
CELSR2	AKAP2	MIB1
PTPRA	NISCH	RBBP8
RHPN2	LTBP3	RIOK3
SLC25A44	TCF3	CSTF2
CCDC97	CSNK1D	PSMD10
UBE2O	NTHL1	TBL1X
LEMD3	ATXN2L	POLA1
RAP1B	FBXO34	MID1
H2AFY2	ENTPD6	NKAP
FZD7	USP32	PRPS2
BCL2L2	HPS6	STAG2
LRP1	TFAP2A	ATP11C
HIPK1	DAB2IP	PLS3
LAMC2	SMAD4	ELF4
TAOK2	HYI	SMARCA1
AC245041.1	LARP4B	RBBP7
AP1G1	EEF1D	FMR1
DNAJB12	CEP104	EEA1
RANBP10	ADARB1	JADE3
ARFGEF2	L3MBTL3	CDK16
DSTYK	NANOS1	USP11
MGAT5B	USP7	HTATSF1
TACC1	POLD1	TAF7L
ZBED1	PCGF3	FNDC3A
OSBP	NUTM2G	STK24
PCBD1	MCM2	DNAJC3
HIPK2	SH2B1	ARHGEF7
AP5B1	GAS8	PARP4
RPTOR	ENTPD1	SUPT20H
NCAPD3	RTN4	KPNA3
BAHD1	RPS6KA3	VWA8
BTAF1	ZNF865	TSC22D1
CDK14	CGREF1	ZNF629
FRAS1	ALPK1	PHKB
LYN	C9orf69	NUP93
SPIDR	ENTPD6	NFAT5
ZFP64	MTMR12	ARL2BP
LIMD1	KBTBD6	CTCF
UBR3	SRM	USB1
AC018638.4	MLXIP	CCDC113
LTBP4	PPM1A	PSMD7
RAB11FIP4	PHF17	AXIN1
ABCG1	SP3	USP10
SIK3	USP32	ABCC1
MKL2	GPRASP2	NUBP1
ZNRF3	TMEM129	UBE2I
EPB41	TCF7L1	PIEZO1
MICU1	TRIO	GSPT1
PAK4	JMJD6	DNAJA3
POFUT2	NSMF	BFAR
AKAP13	RND3	STX4
OTUD7B	RND3	RNF40
JPH2	UGGT1	KNOP1
ERCC3	ZBTB49	HERC1
LIMK1	KANK2	TTC23
NFKB1	KITLG	ZNF106
SCAF8	MGA	CEP152
PGM1	ENTPD1	TJP1
MARK2	MAP1S	DMXL2
SENP2	PPRC1	EIF3J
SCMH1	FGD4	SPG11
TANC1	GYS1	CSPP1
SH2D3A	TMEM189	RIPK2
ESRP2	FGD6	CPQ
ZSWIM6	MKNK2	SFRP1
ATP2B4	ZNF160	STK3
SWAP70	KLHL23	ESRP1
TRAM2	NCOR2	SPAG1
ZNF142	CCDC58	UBR5
ZBTB7A	MAST4	SH2D4A
PREX1	MAST4	DCTN6
AHDC1	DCUN1D1	KLHDC4
TUB	PCDH9	MCM4
RPSAP15	CLSPN	NUCB1
CXCL16	STK32C	SNRNP70
LIPA	SSSCA1	CLPTM1
TNS1	SEC24C	CLASRP
TRABD2A	NUP62	DOT1L
SDE2	PCNT	SF3A2
OLA1	MGAT1	SGTA
RTL6	CDK11A	MED25
KDM3B	WDR90	C19orf53
MDN1	PRKX	TIMM44
SPATS2L	TCF3	FAM32A
LANCL2	SLC16A5	PPP6R1
CCDC120	FXYD5	C19orf44
USP30	YAP1	AKAP8
PPP2R2D	MICAL3	SYDE1
C5orf22	BEST1	CCNE1
IGFBP5	ENTPD6	URI1
MAPK9	THAP3	DYRK1B
GBE1	NUP214	POLR2I
LRRFIP1	ZNF460	CACTIN
DCTD	NCOA3	HNRNPUL1
ZXDC	HNRNPLL	MYH14
SINHCAF	ANKRD11	CDC37
PLEKHM3	NR1I3	PTPRS
HS6ST1	ZNF780B	GRWD1
KRAS	SEC24C	LIG1
B3GNT9	PIGQ	PRPF31
SSBP3	KDELR1	CRTC1
KDM4A	ADAMTS15	DDX49
POLR1A	TBCEL	USF2
LPGAT1	TMEM132A	SUGP1
PEX26	PPP6R1	SIPA1L3
PPP2CB	REPIN1	DNAJC2
FGFR1	EEF1D	TWISTNB
TBC1D2B	NFE2L1	ITGB8
CBX1	ABHD17A	HBP1
AGO1	EEF1D	SP4
ZBED6CL	MBD1	CBLL1
MAP7	ZNF440	ZC3HAV1
PMM2	TNFAIP2	TTC26
AP3B1	XPOT	OGDH
LIMK2	CPSF3L	MET
FZD1	UBFD1	HOXA5
RMDN3	GPRASP2	IQCE
ATP6V1A	ATG2A	TAX1BP1
LRIG1	NCOR2	COBL
SEC24D	MKL2	GARS
TP53INP2	GNA12	PDAP1
PER2	ZBTB46	BUD31
ATP11A	TELO2	ZKSCAN1
RPS6KA1	ST3GAL3	EIF3B
ZNF219	ZNF101	TAF6
CTBP2	SPTBN2	WASL
MYO5A	TCF3	RBM28
ZCCHC24	ENTPD1	USP42
WNT7B	PRKD2	GLCCI1
TULP4	NCOR2	PHF14
KANSL1	PITPNA	EZH2
AMBRA1	PPP1R3B	ANKMY2
SMAD7	ARF3	CHCHD3
RAB11FIP1	SNF8	GLI3
RUSC2	FAM222B	BLVRA
BSDC1	ANKS1A	URGCP
RNF216	RIPK4	TBL2
ANP32A	NISCH	CLIP2
MT-ATP8	INIP	EIF4H
SLC37A1	USP7	SPIN1
GATA2-AS1	DCUN1D1	TMEM245
TMEM246	STOX2	MEGF9
JAG2	MGAT1	TRIM14
TUBGCP3	UBFD1	TGFBR1
LBR	EEF1D	DNM1
CERK	MICAL3	RIC1
EPCAM	CCDC106	FUBP3
BBX	CDK11A	MPDZ
RREB1	ZNF441	BAG1
DHX8	ZNF692	RAPGEF1
OSBPL3	PEX11A	SETX
TRAK2	BCAR1	SH3GL2
HMGXB4	ENTPD1	UBE2R2
ZNF71	TENM2	ABHD17B
GATM	DSN1	PDLIM1
TES	LPHN2	DNMBP
IQCE	GNA12	RAB11FIP2
ZC3H4	FEM1A	ERLIN1
SLK	CUL3	EIF3A
IL1RAP	CELSR1	NSMCE4A
SEC24C	DAB2IP	MICU1
PTPN12	BCAR1	CCSER2
KPNA1	PRR7	TNKS2
ZNF532	CLPTM1	GBF1
NDE1	ATXN2L	ARHGAP21
OPA3	UPF1	ACBD5
DCP1A	RPS6KA3	LARP4B
MARS2	CHERP	GTPBP4
ANO6	KIAA1958	EDRF1
SEC23IP	GSE1	BCCIP
TMEM39A	COL7A1	PITRM1
GALNT10	WDR82	DKK1
NEK6	FAM109A	FAM208B
CAT	STAG1	SMC3
GBP1	ZFYVE19	SHOC2
HUNK	POC1A	CCDC6
VTI1A	PRICKLE1	CUL2
CHST15	INPPL1	ZMIZ1
ELL	NCKAP1	NUFIP2
L1CAM	CENPV	GIT1
NOL4L	ST3GAL3	RPL19
ZNF264	NMNAT1	UBTF
PID1	TFAP2A	CASC3
AIFM2	RAB40C	TRIM37
PROSER1	KITLG	DHX40
FBXL14	NSMF	KPNB1
RAI14	OSBPL11	INTS2
IL32	RBM42	MED13
ELMO2	SYT12	RAI1
EDC3	RTN3	NUP88
CASP7	UBTF	CPD
EXTL3	RAB3IP	CCDC47
XPNPEP1	RTN4	FTSJ3
KIF7	RELA	AKAP10
PPP2R5C	CLPTM1L	UTP6
ACO1	TIGD6	DDX5
MARK1	LDOC1L	CYTH1
FEM1B	FAM120A	PSMD11
IFNLR1	MRPS2	EZH1
DENND4B	YAP1	PPP1R9B
RBSN	PTPRF	LRRC59
DLAT	SMPD1	DUSP3
PATJ	ASXL1	EFTUD2
ABI2	AC026740.1	YWHAE
JADE2	ZNF692	TNFAIP1
R3HDM1	TNK2	SUPT6H
RNF38	PKD1	PHF12
PPM1F	FIZ1	NMU
ZNF512B	ESRRA	NFKB1
AIF1L	NUP43	AREG
KIAA0141	ARFRP1	TBC1D9
RNF185	AKT2	WFS1
EPC2	NPLOC4	FRG1
BACE1	SCARB1	DHX15
BNC1	TXNDC11	FBXW7
PTPN3	ARHGAP17	NSD2
CAMSAP2	CCDC58	SH3D19
THRA	WWC2	STIM2
CYTH1	CDC42BPA	RAPGEF2
DPP3	PRKAR2A	KLF3
LTBP2	NR5A2	NCAPG
TNRC6A	BCAR1	PPARGC1A
ADD2	L3MBTL3	CCDC34
IL1R1	RARG	ZPR1
CDCA7	KANK2	FNBP4
INCENP	NOTCH2NL	JHY
CABLES2	LRWD1	HSPA8
NDRG3	POLA2	DTX4
TTC9	LMNA	OSBP
GFPT1	RNF135	PPP6R3
ALAD	ZNF397	CPT1A
GIGYF2	HMCES	CCDC86
DPYSL4	TONSL	ANAPC15
TAF4	SOX2	PANX1
JRK	LTBP4	CEP164
AFAP1	ZFYVE16	EIF4G2
TTYH3	ZNF440	BIRC2
MAN2C1	PTPRS	UBE4A
GBF1	HYI	HIPK3
GORASP1	SALL4	PDHX
PDZD2	SOGA2	AMBRA1
VPS13D	GTF3C4	MADD
TLE1	NARF	NAA40
FECH	USP7	CARS
PCSK7	DBNDD1	SOX6
KIAA0355	GNB2	C11orf58
SERPINB2	NR5A2	NUP98
FBLN5	RAB40C	EXPH5
SMAP2	ETF1	HPS5
ADAMTS1	CRTC3	PPFIBP1
MARF1	LGMN	PRDM4
CDK13	TMED8	CORO1C
NOMO3	HRH1	MLEC
LRRK1	HNRNPLL	CSRNP2
SIK2	GYS1	BCL7A
NFRKB	COL12A1	RSRC2
AC110079.1	C14orf132	KRT18
SFMBT1	CDK16	PPM1H
GPR156	WDR90	METAP2
PTPRE	FBXO44	ELK3
ADAM12	FXYD5	FOXM1
ZBTB7B	RBM42	ARPC3
GPC4	ZNF282	GPN3
PDCD7	MCMBP	DUSP16
BCL2L11	LRRC24	NAA25
HOXA7	ZNF608	EIF2B1
CLCN4	ATP6V0B	SLC38A1
IDE	CSNK1D	RFC5
KIDINS220	ALYREF	STX2
DOCK5	PKMYT1	CAND1
ASXL2	SCARB1	CNOT2
NUDT3	MANEAL	TIMELESS
NOTCH1	EEF1D	CPSF6
SUSD6	MAZ	NOP2
ZNF740	CSNK2A2	CHD4
NCOA1	RPP25	ING4
KLHL5	RNF111	USP5
ZNF318	LPHN1	GNPTAB
PDE8A	NUTM2G	ATN1
RERE	SNCG	SUDS3
KLHDC10	C11orf80	C2CD5
HPS4	RAVER2	RAB35
BRD1	MBD1	FGFR1OP2
MORC2	HNRNPLL	COL12A1
RBM19	PRPF19	TDP2
PARP16	NTMT1	PAK1IP1
ZNF319	COMMD5	MCM9
ABCA2	FAM208B	TPD52L1
PRAG1	STX2	NCOA7
IGF2BP1	NR5A2	SASH1
MAP3K20	ABLIM1	UST
MBD1	MEX3D	ULBP1
NIPA1	GPRASP2	FBXO5
IVD	NOTCH2NL	PPARD
PIK3C2B	WDR90	KCTD20
NCR3LG1	HYI	STK38
DNAL1	C16orf91	MCM3
KLHL26	HOXB8	FBXO9
SEMA4C	CPSF3L	MDN1
SAMD8	WDR55	ZNF451
ITSN1	CKB	E2F3
NUP58	SOGA2	PTP4A1
CHST10	ANAPC4	ASCC3
CHMP3	ZXDC	WASF1
FAM129A	FAM126A	ALDH5A1
PLXNB1	RTN4	CRYBG1
NCOA2	GPSM2	SMAP1
PIK3CB	FBXO18	GMNN
ATXN7L3	C11orf30	FIG4
PLEKHA1	FBRSL1	ARFGEF3
TGFBR2	TCEA2	PHACTR2
CBLL1	PCGF3	QKI
KRTAP7-1	CCL28	FAM120B
ZNF362	SPPL3	PPP2R5D
MCC	RNF10	TMEM30A
ENTPD7	SBF1	SENP6
RAB15	TBC1D20	PRPF4B
SLC41A3	CCL28	BTN2A1
MBD6	PRKAR2A	LAMA4
DLX2	EPB41	FAM46A
DOCK6	MICAL3	PRSS16
GFOD2	SBF1	ERBIN
MAN1A2	PPP2R5C	HARS2
CHD6	NSMF	CEP72
IFITM1	POC1A	MAN2A1
MAGI1	AKAP2	SEMA5A
AHRR	ZFP64	PAPD7
SHROOM3	USP7	HMGCS1
LANCL1	PITX1	BRD8
SEC24A	RND3	KIF20A
ACTC1	SH3PXD2B	HSPA9
DTX4	PRICKLE1	IK
SFRP1	SORBS3	HMGCR
SEZ6L2	WHSC1	COL4A3BP
EAF1	SSBP3	FAF2
PPIL2	THRA	ARSB
MRRF	PSMD9	CLINT1
CNOT4	ETF1	CNOT6
RAP1GAP2	CDC42BPA	MSH3
AQR	USP14	DROSHA
GLYR1	SBNO2	LMNB1
ZMYM3	HEATR5A	TARS
FMNL1	MXD3	LNPEP
BRD3	SERTAD1	PDE4D
TTC7B	ATXN7	BRIX1
ABTB2	GPRASP2	SKP1
RBBP9	NOP14	PPP2CA
RALGDS	ZNF592	NR3C1
MOAP1	CYHR1	LIFR
LIN52	UBTF	SEC24A
NAV1	RRP36	TTC33
UBXN2A	NUP214	WWC1
PITPNM2	NFE2L1	H2AFY
PLXNA2	TOP2B	TCERG1
MYD88	TYW1	SMAD5
NR2C2	NCOA3	CSNK1A1
AP3M1	L3MBTL3	ERGIC1
FAM83A	NUAK1	DBN1
DBNDD1	SLC1A5	SMC4
CSNK1G1	KIAA0895L	ACTR8
INPP5F	ZNF865	BCL6
SRPK2	SOGA2	AMOTL2
C1orf109	MRPL30	KPNA1
TMEM185B	C1R	UBE3A
PHKA2	MCM2	CEP70
WDR20	ZBTB46	XRN1
NPR3	TCAP	PDCD10
MFSD6	TMEM17	HES1
ARHGEF40	GPSM2	USP4
RAP1GAP	ARHGAP17	ACAP2
SZT2	BTBD6	ECT2
DNAH1	LTBP4	GNAI2
DLX1	VEGFA	TFG
FOXN3	NUP62	BBX
JPH3	ABCC10	IFT57
GNAQ	ZZEF1	ATP6V1A
UBFD1	ZNF302	PODXL2
C1orf21	BCAR1	WDR48
TNRC6B	RREB1	ABCC5
ZNF710	ST3GAL3	FOXP1
CYTH3	NAA60	EIF4G1
PRDM4	HMHA1	KANSL3
ANXA8	SAPCD2	TTL
RASSF5	ING1	PIKFYVE
CPNE2	GJA1	NCL
EIF3C	DTL	SF3B6
SORL1	UBTF	TANC1
C6orf132	PDPK1	NRBP1
PHKB	HNRNPLL	PPM1G
COMMD9	USP7	IFIH1
DUSP16	PTPRF	SPTBN1
AHCYL2	BAHD1	CCDC88A
GTF3C2	ADARB1	WDR75
PDP2	ZFX	EFEMP1
IL27RA	GNB2	PAPOLG
CNNM3	FOXK1	USP34
TCF7L2	CGREF1	EHBP1
RBMS1	GEMIN4	SF3B1
ZBTB43	PCNXL2	PDCL3
FAM241B	USP9X	KDM3A
CCDC93	TCTA	ZNF142
DUSP8	NPLOC4	HDLBP
CNOT6	CDR2	PPP1R7
NDRG2	EEF1D	ID2
MORF4L1P1	VOPP1	ODC1
AMER1	EEF1D	BIRC6
KLHL29	MBD1	NOL10
MECP2	ANAPC4	PLEKHB2
GTF2H3	PDPK1	GORASP2
RNF24	FAM135A	STRN
TCAF1	EXOC7	CEBPZ
EDRF1	LIG1	PRKD3
NSD3	ADARB1	RAB3GAP1
SH2B3	ENTPD6	SLC25A12
SLC25A23	AP1AR	DARS
DCAF6	CCDC15	SRSF7
TLNRD1	SH3KBP1	PLCL1
UBXN7	MBD1	SOS1
RGS3	DIO2	ATF2
DIP2A	SOX2	AAK1
PLEKHA7	FAM20C	TRAK2
RALB	STK11	PCYOX1
DDHD2	ATG2A	EPAS1
LCOR	LAMP1	NFE2L2
FLNC	CEP128	MSH6
CERS6	SMAD4	PARD3B
EIF4ENIF1	ETF1	FARSB
UBTD1	ZNF672	ALMS1
FOXA1	CPSF3L	BCL9
ZNF251	MTMR12	DHCR24
RNF31	DTL	DNAJC16
SAMD5	ZNF687	CACYBP
ALDH5A1	UBTF	CEP104
FNBP1L	SFPQ	LRRC42
OSBPL1A	CCDC106	ICMT
PCDHGC3	HEATR5A	RPL22
RAB12	CCDC40	STXBP3
MEST	EXOC7	PHF13
POMGNT2	C12orf65	ATP5F1
MGA	NFATC3	HDAC1
BTN2A1	C11orf30	CAPZA1
GPR27	PRICKLE1	RNF19B
STK40	SPTBN2	ASH1L
SNTB1	ZFYVE19	SFPQ
MED14	BCL9L	GON4L
MID2	ZFX	ARHGEF2
FNBP1	BRSK2	MEF2D
RNF41	ST3GAL3	DOCK7
ACADSB	TINF2	DNAJC6
CLPB	CMTM1	MFN2
FGD6	BIRC5	SMG7
ZFYVE9	DNMT3A	SLC35D1
SLC35G1	SH2B1	PRDM2
PBX2	PTCD1	SRSF11
OSBPL2	MPZL1	PLEKHM2
ARL6IP6	AKT2	TTF2
PIP4K2B	GMEB2	MAP7D1
PEAK1	BET1L	MRPS15
ZNF503	ZNF202	EXOC8
A4GALT	LIG1	GNPAT
KIAA0556	DDX28	TBCE
RAB42	SLC52A3	MTR
TRIM56	CDC42BPA	SIPA1L2
C1RL-AS1	PPP6R1	RLF
SNN	CDKN2A	ETV3
SEPT6	FBXO34	RPF1
AGK	GIPC1	KDM5B
PHF21A	ITGA5	RBBP5
PHLPP2	EFHD2	GBP3
CBX6	RUFY3	GBP1
JAG1	KIAA1217	ECE1
USF3	HYI	PRPF3
AFF1	ABHD17A	P3H1
GRK3	GPRIN1	EBNA1BP2
CDC42BPA	CDK10	CNN3
HPS1	PABPC4	PRRC2C
TBC1D5	CMIP	ABCD3
ATF7	FBXO31	DIEXF
SLC15A3	RNF10	SYF2
BAHCC1	STX2	STMN1
CENPBD1P1	MXD3	ARID1A
RICTOR	RAI1	CENPF
MFAP3	EYA3	PPP1R8
RFX7	NOXO1	ESYT2
ZFHX3	EEF1D	CD3EAP
SNX1	C21orf58	MESD
CLPX	PPM1A	RCN2
BSN	PIAS4	STAG1
AC125807.2	PTPRF	KMT2A
NIPSNAP1	DDX51	IFT46
PBX1	PRRC2B	RPS25
ZNF587	ENTPD1	KIF14
TAP2	TAOK1	CAMSAP2
BTRC	RELA	ATF6
CSNK2A3	RAPH1	NRP2
SUFU	FSTL3	CREB1
PTPN21	ATG2A	CASP8AP2
MDFI	IL20RB	PHF3
SIMC1	CHDH	SGK1
TNKS	ZNF592	ZNF430
HSPA12A	EEF1D	DCLRE1B
PDIA3P1	EEF1D	MYL12B
C18orf25	SNX18	FOXO3
DNMT3B	GATA6	ARMC2
DHDDS	VASN	RPN2
NR2F2	CDK16	PKD2
CLSTN3	MAP2K2	RARRES1
KIAA0895	CCDC106	PPL
DOPEY2	PTPRS	UBN1
AL031282.2	NPRL3	KLF12
S100A14	HMCES	ELL2
CEP85	PEX6	GTF3C3
FARP1	ATXN7	TJP2
KDF1	TMEM129	CPSF3
ATXN2	TRIM28	CCDC92
TEAD2	EPB41	HEATR1
SDC3	KHDRBS1	RAD23B
ITGB4	TENC1	FKBP15
VPS39	AAMDC	CTNNAL1
ZNF304	AKT2	SET
HLCS	CPSF3L	GLE1
IQSEC1	MAB21L2	RAB14
MBD5	L3MBTL3	CNTRL
ARHGEF5	FAM135A	TRIM32
UBAP1L	FBXL5	NEK6
PIKFYVE	GNB2	NR4A3
SLAIN2	MICAL3	INVS
IKZF4	GNA12	DENND1A
WDR11	MBD1	KDSR
ARHGAP27	FAM222B	VPS4B
MYO5C	CKB	YLPM1
RDH13	LGMN	IRF2BPL
SPEG	RPS21	AREL1
ZNF551	SORBS3	TTLL5
PI4KAP1	DNTTIP1	RBM25
LLGL1	NCOR2	SUPT7L
PLEKHG2	CDK11A	TMEM214
ZSCAN29	WHSC1	ATL2
AACS	TRIOBP	EPCAM
SHANK3	CDC34	SLF2
FENDRR	ARHGAP17	IDE
HOXC4	PRPF19	IFIT3
FAM160A1	MCCC1	GPAM
SLC25A43	AGRN	MXI1
TRIM35	CDK16	SMNDC1
MYL9	GNB2	WDR11
SLC52A3	EPS8L2	GNA13
ESYT3	ZFP64	PANK3
TRAF3IP1	FAM109A	RCL1
GMPPB	MYH3	MTHFD1L
SEMA4D	ALYREF	PCDHB14
NEXMIF	RPUSD2	NUDCD1
VDR	DIO2	MASTL
TFAP2C	ASPH	KIAA1217
PTCH1	ZNF3	PLXDC2
TTC5	EMC10	CCDC77
FAM160B1	USP9X	TAF12
STX3	ZNF562	ELF1
TRAK1	ASXL1	HSPH1
NRBP2	RNF111	ETF1
NXPE3	TMEM129	PAIP2
MED12	ATP2B4	KDM3B
PREP	NCOA5	EGR1
ZNF646	AAMDC	PLS1
C2CD2	OTUD3	UTP20
SNX29	ZFYVE16	TMPO
PITPNM3	GTF2F1	GLT8D2
SEC14L4	RAVER2	APAF1
KIAA1147	L3MBTL3	CLU
BICRAL	NSMF	PTK2B
CASKIN2	UBE2I	AKAP1
BEGAIN	ASPH	TRIM25
BBS4	EEF1D	NCAPH
PPFIBP2	CLCN7	TMEM131L
FOXE1	VOPP1	CEP89
MCU	ALPK1	PLBD1
TBC1D12	EEF1D	PSPC1
TAOK3	ZFYVE16	KIF18A
STXBP5	PTGES3	MAPK8IP1
SH3BP1	DLG5	ZMYM2
SNX18	SKI	ZCCHC17
PPFIBP1	UGGT1	KHDRBS1
MTMR10	MB21D2	POLR3GL
ARSB	TTC4	ZNF639
HERC3	SEPHS1	PIK3CA
RBM47	RELA	PDS5A
AP4E1	RTN4	GPSM2
ST3GAL2	ARHGAP17	GTF3A
PAQR3	AKT2	COPA
CXorf38	ZNF692	RBBP6
PIK3R1	ZFYVE19	ZC3H7A
STMN3	KIAA1217	ANXA11
RSPRY1	RTN4	RPL5
WASF3	RTN3	ZNF644
B3GALNT2	BICD1	PMS2
HIVEP2	NR2C2	SEPT7
EIF4E3	C11orf30	HERPUD2
PHC1	PPM1A	CBX3
EPB41L4B	FAM168A	HOXA7
UBE4B	AHDC1	CLTA
PI4KAP2	ZC3H12C	DCAF10
KIAA1958	PABPC4	TRIM24
MTMR1	NCOR2	CALD1
WNK2	GATA6	CHST3
STRIP1	ATP1B1	ECD
GPR87	FHOD3	ZWINT
PINK1-AS	HLA-C	RBM19
PAPSS1	STOM	CIT
USP42	CABYR	IFT81
CLUHP3	WHSC1	DDX54
PRKAB2	ZFPM1	MED13L
MAP4K2	NOL9	CDKN2C
MBP	SART3	ITPR2
RNF111	GNB2	WWP1
ARHGEF34P	CGREF1	DDX39A
KIAA1549	MICAL3	TRIR
BACE2	PCNXL2	ADGRE5
TLE4	EMC1	ZC3H13
MARVELD3	HIVEP3	OPTN
MAP3K21	PRICKLE1	ATF1
XPNPEP3	TCF20	SPATS2
ETV3	NCOR2	STIL
SEMA3C	MMP15	HJURP
SASH1	KCTD3	MORF4L2
RBP4	C21orf2	BAZ2B
TRPM4	FAM222B	EXOSC9
PPARA	ENTPD6	PFKFB2
SIM2	NPRL3	AGO2
MICB	UBFD1	TTPAL
ARHGEF16	TMEM189	PREX1
PDZD4	NCOR2	NCOA3
ERBB3	SLC16A5	PIGT
RPAP1	LPHN2	NCOA5
COPG2	FXYD5	VAPB
WDFY3	C2orf15	CHD6
OSBPL10	SORBS3	PLCG1
TBC1D25	NAA60	ARFGEF2
AC080112.1	CAMSAP3	ZNFX1
LRBA	RCOR1	CSE1L
TAB3	SBNO2	RAB22A
ESRP1	TFAP2A	STAU1
ZSCAN5A	CIDEB	SNAI1
STX12	DSN1	DDX27
CLMN	NUDT16L1	MTRR
SMAP1	ATP1B1	FASTKD3
NEK4	KIAA1009	STAMBP
ZNF791	RPGR	MPHOSPH10
BHLHB9	PDXDC1	USP22
FYCO1	TCEB1	ZNF45
MMP24	DIO2	USP9X
EML1	GID8	TRERF1
SIX4	ZNF202	XPO5
USP43	DSN1	HIST1H1D
PLXNA3	CELSR1	MAD2L1BP
ZNF236	FAM120A	SOX4
HCN4	TENM2	RREB1
CAMK2B	FAM222B	SSR1
PKD1P6	PDPK1	NUP153
LMX1B	ZNF460	DEK
AC073869.1	RAC1	LRRFIP1
DNAH2	SLC16A5	AHNAK
TMEM131	NLGN2	EMC3
MCOLN3	FGD4	CNOT1
ARID2	BOD1	MT2A
SCN8A	COMMD5	ABCC4
KIF21B	YBX3	EFNB2
CRTC1	YIPF3	RNF113A
CDC14B	MAST4	SEPT6
POMK	SMPD1	FAM193A
TPD52L1	BEST1	MRPS7
MAPKBP1	AKT2	GGA3
POLR1B	ZFX	TTF1
ZNF704	CRTC3	GTF3C4
GNPTAB	ZFYVE19	DDX31
DOCK4	CSNK1D	POLR1B
FBXL20	VAT1	CCDC93
RIMS3	NCOR2	GTF2F1
PLEKHH1	KIAA1217	THOC2
STARD3NL	ISYNA1	MED1
FTO	ZNF302	C3
PAPPA	HOXC11	TRIP10
TCF7L1	USP19	GPR108
TRIM32	UBFD1	SNRPD2
GALNT11	MIB2	VASP
TUBGCP4	NAA60	GZF1
TRPM7	MLXIP	TMX4
CEP164	MAP2K7	RRBP1
MAPK7	AKT2	BMP2
NAV2	DCUN1D1	DSTN
KIAA1109	MYH3	HNRNPR
SIPA1L2	ABL1	ZNF436
FAM222B	MAP1S	MAX
SLC9A8	GAS8	RALY
GAS1	ADARB1	DYNLRB1
ALS2	JMJD6	EIF2S2
SNX24	PITX1	ERGIC3
YEATS2	COL7A1	CEP250
UAP1L1	NAA60	KDM5C
ERVK3-1	NOTCH3	HECTD3
USP54	PIK3R1	TUBGCP3
ALDH3B1	GABPB2	RBM42
TMOD1	HADHA	UBA2
GPRASP2	RBM4B	NR1D1
AVL9	BTBD1	PRMT1
TBX3	TCF7	SCAF1
BAZ2B	TAF1C	PRR12
ZSWIM1	PRR12	SBDS
FAM83F	MICAL3	TRAP1
PPARGC1B	ATP2B4	NSRP1
CACNA2D2	USP19	DNAJC8
AC245041.2	ST3GAL3	AHDC1
RPSAP47	ZNF562	ZNF384
PKP1	BCAR1	PCNX4
GAN	PRKACA	ATG14
DTWD2	ZRSR2	KTN1
ARHGEF10L	VOPP1	DLGAP5
CHDH	RFX7	HSPA2
SLC35E2B	TTC19	ZBTB1
MYO6	RCE1	PLEKHG3
LRRC8B	MEMO1	RHOT1
ELF1	PKMYT1	WDR60
ME1	ZNF836	NUP214
FZD4	GNB2	CANX
B4GALNT3	MGAT4B	INTS11
CREG2	HNRNPLL	ZNF484
HELZ	TSC22D1	LRRC61
TUBGCP6	GNB2	AUNIP
MATR3	GAS8	UBR4
GTSE1	MED17	HP1BP3
NEDD4	COMMD5	SIN3B
FAM84B	ATP6V0B	SLC35E1
ZBTB34	TCF7	EPS15L1
FUT1	ZNF324B	MACF1
FBXL18	WRNIP1	SMARCA4
AP1S3	FAM222B	METTL16
AC055811.4	PTPRF	RNF6
ARHGAP19	MANEAL	AKAP9
MCM9	TNRC6B	HIP1
GPHN	MAPK8IP3	PTPN12
POLR2J4	CCDC71L	POR
DNAJC6	FAM135A	ZNF780B
C15orf59	TENC1	LRFN1
ZBTB5	TENC1	ZFP36
KIAA1217	RAD50	DGCR8
INPP4A	CHERP	YWHAH
CCND1	ZBTB10	RIBC2
PNMA3	COL5A1	KRT17
CCDC115	USP32	SPECC1
PRDM10	C9orf69	DOCK4
TNK1	ZNF160	PRKRIP1
C2CD2L	HMHA1	PODXL
C17orf51	TSC22D1	MKLN1
NBPF3	PKMYT1	MYO1B
ENSAP2	GPR125	CHN1
BRSK2	CLCN7	EIF2S2P4
GNB5	PHACTR4	HAT1
LHFPL2	NCOR2	HOXD10
PRKAG2	PCDH7	HERC2
ELF3	CCDC15	EIF2AK4
PEX11A	ABLIM1	MYO5C
TYW1	PTPRA	TMOD2
UBTD2	C11orf80	INO80
IQANK1	LPHN2	MINDY2
SLC6A11	UBE2R2	IVD
PPP2R3A	MLXIP	KNSTRN
PLPBP	POLD1	VPS13C
ZKSCAN8	RAP1A	MBD4
IL22RA1	FAM126A	COPB1
FAN1	KIAA1217	PALLD
CIPC	MUC16	E2F8
CARMIL1	MED17	FXR2
ANXA6	TNRC6B	KIF1C
MTHFR	PRR7	PHF20L1
NRF1	PEX11A	CCNT1
PRRG4	CPSF3L	KRI1
FCHSD2	ZFX	ILF3
EPHB6	LARP4B	MTUS1
TOX2	ZFYVE19	NGDN
HHIPL1	TENC1	PARP2
STX11	GMEB2	HEATR5A
TFCP2	PER2	FOXA1
ZNF77	TK2	EAPP
OIP5-AS1	PTPRS	MIS18BP1
SLC6A9	SH2B1	EPB41L4A
DFFBP1	ATXN1	REEP5
SBK1	RBM42	SEC14L1
FBXO34	AP5M1	MAP7D3
AC012085.1	ELAVL1	SGO1
TRAF6	LMO4	SH3BP4
ANKRD6	SART3	MOSPD2
PYGO1	DPP7	LDLR
RCAN3	SOGA2	PRKCSH
C11orf95	ENTPD1	CDC16
SH3PXD2B	TIMM10	SAFB2
SMAD9	USP7	DDA1
RAB36	ADARB1	TULP4
ANKRD42	EXT2	SNX9
RIMKLA	TCF7	RSPH3
TEAD3	NIPA1	MLLT1
FBXO6	CAPN15	AFDN
FKBP5	SMPD1	ACTN4
EVL	FAM120A	NDUFA10
SESTD1	REXO2	ZSWIM6
TEP1	TRIO	MAP1S
MRI1	ADRA2C	OLFM1
BTBD9	SORBS3	CAMSAP1
SYNRG	CDT1	UBAC1
NLGN3	ARHGAP29	COL5A1
RIC1	NSMF	ATXN10
LRRC37B	RNF135	TUBGCP2
MYO9A	PCDH9	CEP85
TBC1D22B	EXT2	TAF4
SLC25A15	IRS1	OSBPL2
AC126755.1	ATXN2L	ADRM1
AC078819.1	PRKAR2A	PRRC2B
SLC15A4	KHDRBS1	CHMP2A
PPIP5K1	ZFYVE16	ZC3H4
PACS2	PTPRA	CLIP1
TSPAN13	TXNL4A	ZNF317
DLL1	CXorf56	EIF3G
DMTN	SDF4	DNMT1
RHBDF1	SURF2	ZNF426
TLR2	WDR90	DKC1
TJP2	RPS6KA3	ZNF331
SPSB1	DPP7	ZNF236
WDR44	SART3	C12orf65
C10orf88	SLC16A3	NOL11
GPR1	MAP2K7	UBE4B
DUSP15	LPHN2	CASZ1
DIS3L	NARF	AKAP12
LRRC37A4P	PIAS4	LATS1
LIMS2	DUSP28	RBM39
PXK	ITPKB	ATP6V1E1
ENO2	CDC42BPA	ZNF227
MAP3K5	FAM135A	ZNF141
WDR91	MCM2	GSE1
TECPR2	ZNF649	RLIM
LPIN1	KIAA1432	TRAF3
AC018629.1	NOXO1	HAUS8
HOXD13	CRTC3	SH3BP5
GLI3	FBXO21	TBC1D5
SLCO3A1	WHSC1	CAPN7
HMX3	FAM126A	NR1H2
NKX1-2	YY1	KIF3A
SNX27	FBXO21	GFPT2
PPM1H	KANK2	TUBG1
IGFBP2	RARG	ACLY
ZNF275	SH3BP4	DIAPH1
FOXF1	PABPC4	EXOC4
ANO8	ARAF	PPFIA1
DARS2	ZNF263	TRAF7
SH3BP5-AS1	NCKAP1	MAP1B
ADCY1	PWP2	IL13RA1
ZNF445	LGMN	WDR44
DTNB	PPP2R5C	TNS4
HOXA13	PPHLN1	TOP2A
RSBN1L	VEGFA	RARA
LRP12	BTBD1	CHD1L
MSI1	AGFG2	PEX11B
TMPRSS3	ZCCHC14	PIAS3
FAM214A	ZNF3	MCCC2
COX15	KRBOX4	ZNF304
FAM167A	PKMYT1	ZSCAN5A
SLC4A3	ATXN2L	SELENOS
STX2	MXI1	CHSY1
PLEKHA4	FXYD5	THAP1
CDH23	AKT2	DNAJB1
FOXO1	ZNF669	CC2D1A
TBC1D22A	MC1R	TRIM21
ZNF641	GATAD1	DHX30
HOXC13-AS	USP7	RAF1
MAFB	DIAPH1	PPARG
CRB3	PPP2R5C	TRIM5
TMEM30B	TMEM189	RRP8
AC021078.1	GSE1	EFR3A
RPL32P3	LPHN2	IMMT
ARAP2	SRRM2	PER2
KRIT1	HSPA1B	PTPRE
ME2	TBL1XR1	RAN
SLC25A25-AS1	CDC42BPB	PRKAA1
KRT4	EXOC7	CLUH
DOCK9	KCNN4	MYBBP1A
AC008687.4	RIPK4	RPA1
RALGAPA2	CCDC92	UBE2G1
FAM222A	CDC25B	TBC1D14
SOS1	ZNF48	PNISR
CREB1	TXNDC11	ANKRD17
UNC50	YBX3	UTP3
CNTNAP1	FAM168A	ITGB4
B4GALNT1	BRD1	WBP2
KLF8	UBTF	VPS13B
RUNDC3A-AS1	PROSER2	MATN2
FAM213A	EMC10	FLOT2
TAB1	ZNF562	TERF2
ZXDA	BCAR1	VPS4A
MOK	PHACTR4	MTSS1L
TMEM159	ZNF324B	BTBD3
PLEKHG3	COPE	PCNA
HNRNPKP4	LAMC1	RIN2
JADE3	MKL2	PTPRA
TNFSF13	ZNF3	DAP3
TTC3P1	CMTM1	ARHGEF11
CDS1	LGMN	NASP
ERVMER34-1	ZRSR2	CTNNBL1
RAB3D	MKNK2	AP3B1
MAMLD1	LPHN2	PATJ
STRBP	AAMDC	DCTN4
MED23	C11orf80	XPO4
FUT11	AC036108.1	HMGB1P5
MFSD9	RELA	WASF3
CLEC16A	POLR1B	MYH10
MINDY2	BAHD1	MPRIP
ZNF530	PODXL	PIK3C2B
RHOBTB1	CLPTM1L	SPART
GOLGA2P10	PPM1A	TPT1
TNNT1	NAA60	MORC4
RALGPS2	VEGFA	SRRM1
OLFML2A	EEF1D	CSNK1G2
LINC00863	PHF17	PDZD2
NRDE2	DHFR	MORC2
PSD4	GTF2E2	ATP13A3
RETREG1	ZNF142	IPO8
NEURL4	ZRSR2	LARS
GPRC5C	MRPS2	SPINK5
NBPF12	ZNF608	CCDC59
ZNF776	YTHDF2	SWAP70
FNIP2	EEF1D	SBF2
AP001062.1	COMMD5	ZFC3H1
SNAI2	ETF1	DPF2
HAGLR	SIX5	NUMB
LRCH3	RREB1	MED6
AC138932.1	EHBP1L1	MBD2
ENTPD1-AS1	VEGFA	CCNB1
SLC16A9	BOD1	BHLHE40
AL450992.2	JMJD6	PSRC1
EML2	BCAR1	PTGFRN
E2F8	TXNL4A	NOTCH2
DIO3OS	VEGFA	SPIRE1
SHROOM2	ISYNA1	SLC38A2
ACSF3	CREBBP	YWHAQ
GATA5	PPP6R1	KIDINS220
IDS	MICAL3	ROCK2
AGO4	NR5A2	LPIN1
PRDM11	TENC1	IL6ST
ATG2B	MCMBP	CDC73
RUFY2	ISYNA1	NARS
USP18	ATP6V0B	FBXO18
FHDC1	ZNF669	CCNH
LSM12P1	SAPCD2	KCTD1
PHF6	TIGD6	RTL8C
LRRC1	CAPNS1	PUM1
CCNJL	NARF	YARS
KCNG1	HDGFRP3	CDCA8
CHD7	FLJ20306	GNL2
IFIT2	HEATR5A	HOOK1
SMIM3	ZBTB38	ZCCHC11
ZNF696	HMHA1	PRPF38A
ZNF526	CEP128	TPGS2
NKX2-1	HRH1	TMEM165
CHN1	SALL4	CLOCK
VWA8	FBXL19	DZIP1
TCN2	C7orf55-LUC7L2	ARGLU1
ZNF74	ZFP64	TPP2
RIN3	MGAT1	ARHGAP32
EIF4HP1	C11orf80	APC
SPINT1-AS1	ENTPD1	NAA35
KSR2	C9orf69	ANXA1
ZNF324	ODC1	CTSL
NKD1	RNF10	AGTPBP1
PDE9A	KIAA0556	GOLM1
PRKX	PMEPA1	TAOK3
LRIG2	TMEM33	USP30
APAF1	RPP14	FBXO21
SLC2A10	NPEPL1	TRAFD1
TMEM38A	CLCN7	DMTF1
NBPF9	CCDC92	PNPLA8
TGFA	ABHD15	SRPK2
ZSWIM4	LPHN1	TES
MAP3K1	FAM168A	MDFIC
CLCN3	VOPP1	CEP162
CACNA2D1	ZFYVE16	AKIRIN2
EN1	GMPPB	ORC3
CMTM3	CDK11A	PHF21A
TSHZ1	RRP7A	NAT10
DOCK8	CLCF1	EHF
U2AF1	STAB1	PRRG4
CLOCK	ZNF101	CAPRIN1
ZHX2	MAZ	TROAP
NRP2	USP19	HNRNPA1
MAST3	AKT2	OS9
PSTPIP2	ADPGK	LTV1
ERVK13-1	CDT1	MAP7
ZNF621	RCOR1	NHSL1
HEATR5B	RNF126	AHI1
STOX2	ETF1	REPS1
NPPB	RBBP4	GNS
HRK	RBM42	CPM
AC027612.3	MCMDC2	MDM2
PARD3B	STK32C	KLHL36
VPS41	PPM1A	MPHOSPH6
CYP27C1	DDX51	DYNC1LI2
ADAMTS15	IGSF10	TAF5L
ELAVL2	EEF1D	DHX9
YBX1P10	SBNO2	CEP350
LSM11	HOXC11	FAM129A
PRKD1	SSBP4	LAMC1
ARNTL	MAPK8IP3	RC3H1
GALNT3	KIAA1217	SP110
FAM120B	KIAA1009	USP37
NBEAL1	SART3	REV1
ACACB		TGFBRAP1
ZNF174		GCC2
NBPF19		EPC2
SYNGAP1		SCYL2
CMBL		CKAP4
DIRAS1		APPL2
TTC23		PWP1
SAMHD1		WASHC4
PASK		FLNB
CYP26B1		CKAP2
BAG4		TBC1D4
PDLIM2		LRCH1
SBF2		SUCLA2
CBS		LMO7
OCLN		ITM2B
LOXL1		TNS3
PMS2		RAC1
GRB7		BZW2
KIF13B		IREB2
VPS13B		CALCOCO2
CADM4		NMT1
TMC7		VEZF1
RGMA		TACO1
NOG		TEX2
PPP2R5B		DCAF7
RBM43		BRIP1
MSNP1		KAT7
SPRY4		TANK
L3MBTL1		EPRS
DMBX1		VPS45
LINC00969		WDR33
PLA2R1		SAP130
SNHG4		HS6ST1
HNRNPA3P6		UGGT1
AC241585.2		STAM
ITPKB		ABI1
CDK8		YME1L1
HERC6		DNAJC1
AC067750.1		LRRC8A
CDH13		ODF2
SYPL2		KIAA0368
PARP9		TOR1B
RGL1		C9orf78
MAP6		SMC2
CTC1		TOR1A
RAB27A		TMOD1
SYT7		DAB2IP
PLEKHG5		STXBP1
SEMA7A		CDK5RAP2
ACOT11		ZFP37
EPHB3		SLC31A1
C11orf80		STX17
EMSY		PRPF4
JHY		ATP6V1G1
CLCN6		GOLGA1
ELK3		XPA
AC240274.1		NCBP1
PDK3		ANP32B
TMEM25		PDCL
SYNJ1		RPL35
FAM126B		MYC
PPP1R12B		NOV
C1orf226		RANBP6
ZNF827		POLR1E
CYB5R2		UBAP2
EXD2		TLN1
LINC01391		DENND4C
ARHGAP20		RPS6
AL360181.2		KIF13A
FBXO36		CMTR1
AC018638.2		TFAP2A
ATP7B		TMEM63B
ZNF407		LRRC1
ZNF202		FOXF2
IRF5		RIPK1
MEGF9		TCF19
ANGEL1		MDC1
LNX2		FCHSD2
RNF150		ARRB1
MEIOC		THAP12
HIVEP3		NUMA1
PCDH1		TGS1
DMXL2		NEK1
LOXL1-AS1		SORL1
DIXDC1		BUD13
ARRB1		TRIM29
ALMS1		RDX
LRCH1		PPP2R1B
HOOK1		ARHGAP20
C21orf91		CASP1
TRIM62		CTDSPL2
PSEN2		SLTM
LRCH4		THBS1
KIAA1468		NUSAP1
GTF2IP1		KIF23
LRRN2		KNL1
RFX2		RTF1
LPCAT2		ADAM10
CASD1		SEMA6D
PRIMA1		BCAR3
COL8A2		FNBP1L
APBB1		ARHGAP29
GUSBP1		RPL7P9
EXOC6B		PREPL
AC093525.8		FBXO11
CYP20A1		CENPO
FUT10		LRPPRC
BAIAP2-AS1		MYOF
KSR1		ATAD1
CGN		KIF11
ZNF462		TACC2
FAM157A		CEP55
CYP26A1		KIF20B
JAZF1		PLCE1
IRF2		DNAJC13
PIK3CD		ASCC1
TUBBP1		RPS24
INTS9		AOX1
TESK2		ATIC
UBE2V1P2		SMARCAL1
UBN2		BARD1
PRR18		ASNSD1
ZNF8		SSB
FOXO3B		PPIG
MTCL1		IDH1
CCDC69		CIR1
LINC02210		SSFA2
PUS7L		FAM117B
GTF2IP4		SENP7
ZNF107		PARP9
SLC45A3		MNS1
MICALCL		USP8
CDC14A		SECISBP2L
IQSEC2		INTS14
SP4		FAM13A
MCIDAS		HERC5
IGSF3		SEC31A
AC122688.3		KIAA1109
SDR16C5		BMP2K
PKP2		G3BP2
DGKA		SEPT11
MAPT		FRAS1
SH3GL3		CNOT6L
PTP4A3		USO1
PRSS16		SHROOM3
ANKRD36C		ANXA3
PLCG2		CENPE
TTN-AS1		INTS12
ANKS1A		PAPSS1
AC024075.1		SEC24B
MANSC1		PPP3CA
CD302		RGS3
FBXW4P1		KIAA1644
SLC22A15		ETV6
CASTOR2		KIF21A
DFFB		CPNE8
HCP5		FGD4
AL596087.1		ETNK1
RAB3IL1		ZCRB1
ATP2A3		SCAF11
SIGIRR		RPL14P1
HOXD8		LRIG3
DYSF		GIT2
OVOL1		TCHP
ZNF713		NUP58
AK4P1		SLC7A1
ITSN2		SMARCC2
PCDHB10		BRCA2
EPHX2		KANSL2
STAG3L1		RB1
CCDC32		SBNO1
TAL1		SETD1B
MREG		VPS37B
CCDC68		RHOF
SPCS2P4		DIAPH3
FUT3		RBM26
ARSJ		MBNL2
AC022150.4		CUL4A
AL118506.1		FRMD6
ZSWIM5		RTN1
ADM2		DCAF5
NIPAL3		WDR89
FANCE		KCNH5
STRADB		STON2
ACTR3C		JDP2
SOWAHA		FBLN5
EGLN3		WARS
ZNRF2P1		NIPA2
TTC22		MFAP1
KCNQ1OT1		TCF12
GPM6B		ZSCAN29
SIK1		SRP14
TOM1L1		TLE3
AC105219.1		ANP32A
RBM12B		UBE2Q2
S1PR5		HMG20A
TIRAP		SCAPER
PHF21B		NCOA2
RGS12		DNAJA4
MTSS1		TPM1
RAB3GAP2		IGF1R
ZNF736		POLG
POLH		FANCI
GPR75		TICRR
ST13P6		IQGAP1
FAT4		CRTC3
SNORD62B		EFL1
ANKS6		GLYR1
Z97180.1		PARN
CCDC102A		CDR2
STARD9		ARHGAP17
MYCL		DHX38
MEX3A		ZFHX3
IL18BP		MAP1LC3B
SLC29A3		MBTPS1
PLEKHA8		CDH13
SH3YL1		ZCCHC14
BRWD3		NDUFB10
KLF7		PDPK1
CDON		TCF25
ANK3		GAS8
NBPF8		NCOR1
RASEF		NOB1
GOLGA2P7		TOM1L1
SH3RF3		TOB1
SHPRH		VPS53
COX10-AS1		NPEPPS
GTDC1		SKAP1
AC009053.1		SSH2
MIR600HG		CLTC
MECOM		PTRH2
ZNF541		TAF4B
BCORL1		AFG3L2
FCHO2		SLC39A6
AL513550.1		C18orf21
MIR4292		OSBPL1A
ZFAT		GATA6
SMCO4		PELP1
BMF		NPC1
AP001972.5		ARRB2
RGS11		MINK1
LRP4		TP53
TMOD2		ARHGDIA
ULBP3		EIF4A3
SEMA6D		CSNK1D
FOXO4		RPTOR
ARHGEF26		FOXK2
CDKL1		CEP131
SH3GL2		WDR45B
SLC38A3		CBX4
GLI2		ZCCHC2
ARRDC3-AS1		SAMD1
PLEKHM1P1		BRD4
CPEB1		NFIC
KCTD18		PRDM15
AL391988.1		SH3GL1
SOX6		CCDC97
TCAF1P1		HUNK
PTK2B		COL6A2
DHRS4-AS1		SCYL1
CPSF1P1		APP
CMTM8		DOPEY2
AL049840.3		EVI5L
GCNT1		ZNF473
SMURF2P1		RPS11
AP003084.1		RPL13A
ICK		NOSIP
ZNF852		RERE
LY6G5B		EPHA2
FRRS1		PEX14
[truncated: 1,650 more rows]
